# Supplementary material for: Tailoring Mobile Data Collection for Intervention Research in a Challenging Context: Development and Implementation in the Malakit Study
Source: JMIR Form Res. 2022 Jun 16;6(6):e29856. doi: 10.2196/29856 (PMC9247814; doi:10.2196/29856)
Supplement: Multimedia Appendix 2 [file formative_v6i6e29856_app2.xls]

## Sheet: survey
		name	type	appearance	relevant	required	constraint	default	calculation	readonly	repeat_count	required_message::English (en)	required_message::Français (fr)	required_message::Português (pt)	constraint_message::English (en)	constraint_message::Français (fr)	constraint_message::Português (pt)	label::English (en)	label::Français (fr)	label::Português (pt)	hint::English (en)	hint::Français (fr)	hint::Português (pt)
metadata		start	start
metadata		end	end
metadata		username	username
metadata		deviceid	deviceid
	<q01	q01	begin group															01/44	01/44	01/44
01		distribution_site	select_one distribution_site			true												Distribution site :	Site de distribution :	Local de distribuição :
	>		end group
	<q02	q02	begin group															02/44	02/44	02/44
02		facilitator_name	select_one facilitator_name			true												Name of the facilitator	Nom du médiateur	Nome do mediador
	>		end group
	<q02p	q02p	begin group		${facilitator_name} = 'other'													02p/44	02p/44	02p/44
02p		facilitator_name_other	text			true												Please, precise:	Préciser :	Indicar :
	>		end group
	<q03	q03	begin group															03/44	03/44	03/44
03		inclusion_criteria	select_multiple inclusion_criteria			false												Does the participant meet the inclusion criteria? (mandatory, otherwise excluded)	Le participant remplit-il les critères d'inclusion ? (obligatoire, sinon exclu)	O participante atende os critérios de inclusão ? (obrigatório, ou excluído)
	>		end group
Note_1		note_1	note		not(selected(${inclusion_criteria}, 'consent') and selected(${inclusion_criteria}, 'age') and selected(${inclusion_criteria}, 'activity') and selected(${inclusion_criteria}, 'forest') and selected(${inclusion_criteria}, 'first_visit'))													<br/><br/><br/><br/><br/><br/><br/><br/><br/><br/><br/><br/><span style="color:red">The participant does not meet all inclusion criteria and cannot be given a malakit.</span>	<br/><br/><br/><br/><br/><br/><br/><br/><br/><br/><br/><br/><span style="color:red">Le participant ne satisfait pas tous les critères d'inclusion et ne pourra pas recevoir de malakit.</span>	<br/><br/><br/><br/><br/><br/><br/><br/><br/><br/><br/><br/><span style="color:red">O participante não atende a todos os critérios de inclusão ?</span>
<GA		inclusion_criteria_all	begin group		selected(${inclusion_criteria}, 'consent') and selected(${inclusion_criteria}, 'age') and selected(${inclusion_criteria}, 'activity') and selected(${inclusion_criteria}, 'forest') and selected(${inclusion_criteria}, 'first_visit')
	<q04	q04	begin group															04/44	04/44	04/44
04		understood	select_multiple understood			false												Does the participant meet the following criteria?	Le participant remplit-il les critères suivants ?	O participante atende os critérios seguintes ?
	>		end group
Note_2		note_2	note		not(selected(${understood}, 'rdt') and selected(${understood}, 'kit_use'))													<br/><br/><br/><br/><br/><br/><br/><br/><br/><br/><br/><br/><span style="color:red">The participant does not meet all inclusion criteria and cannot be given a malakit.<br/><br/>Please fill in a new NON-INCLUSION form.</span>	<br/><br/><br/><br/><br/><br/><br/><br/><br/><br/><br/><br/><span style="color:red">Le participant ne satisfait pas tous les critères d'inclusion et ne pourra pas recevoir de malakit.<br/><br/>Merci de remplir un nouveau formulaire de NON-INCLUSION.</span>	<br/><br/><br/><br/><br/><br/><br/><br/><br/><br/><br/><br/><span style="color:red">O participante não atende a todos os critérios de inclusão e não poderá receber um malakit.<br/><br/>Por favor preencha um novo formulário de NÃO INCLUSÃO.</span>
<GB		understood_all	begin group		selected(${understood}, 'rdt') and selected(${understood}, 'kit_use')
	<q05	q05	begin group															05/44	05/44	05/44
05		gender	select_one gender			true												Gender of the participant	Genre du participant	Gênero do participante
	>		end group
	<q05a	q05a	begin group		${gender} = 'female'													05a/44	05a/44	05a/44
05a		info_pregnancy	select_multiple info_pregnancy			true						Check that information is indeed understood by the participant and check the box.	Vérifier que l'information est bien comprise par la participante et cocher la case.	Verifique se a informação foi bem entendida pela participante e assinale a opção.				Information about contraindication for Primaquine in case of pregnancy:	Information communiquée sur la contre-indication de la Primaquine en cas de grossesse :	Informação fornecida sobre a contra indicação de primaquina em caso de gravidez.
	>		end group
	<q06	q06	begin group															06/44	06/44	06/44
06		birth_date_known	select_one yes_no			true												Do you know your date of birth?	Connaissez-vous votre date de naissance ?	Você sabe sua data de nascimento ?
	>		end group
	<q06a	q06a	begin group		${birth_date_known} = 'yes'													06a/44	06a/44	06a/44
06a		birth_date	date	no-calendar		true	(int(format-date(${start},'%Y%m%d')) - int(format-date(.,'%Y%m%d'))) >= 150000								Invalid date of birth: corresponding age is below 15.	Date de naissance invalide : âge correspondant inférieur à 15 ans.	Data de nascimento inválida : idade correspondente inferior a 15 anos.	What is your date of birth?	Quelle est votre date de naissance ?	Qual é a sua data de nascimento ?
	>		end group
	<q06b	q06b	begin group		${birth_date_known} = 'no'													06b/44	06b/44	06b/44
06b		estimated_age	integer			true	.>= 15 and .<=99								Age must be above 15.	L'âge doit être supérieur à 15 ans.	A idade deve ser superior a 15 anos.	What is your estimated age?	Quel est votre âge estimé ?	Qual é a sua idade estimada ?
	>		end group
	<q07	q07	begin group															07/44	07/44	07/44
07		birth_country	select_one birth_country			true												In which country were you born?	Quel est votre pays de naissance ?	Qual é o seu país de nascimento ?
	>		end group
	<q07p	q07p	begin group		${birth_country} = 'other'													07p/44	07p/44	07p/44
07p		birth_country_other	text			true												Please, precise:	Préciser :	Indicar :
	>		end group
	<q08	q08	begin group		${birth_country} = 'brazil'													08/44	08/44	08/44
08		birth_brazil_state	select_one birth_brazil_state			true												In which state were you born?	Quel est votre état de naissance ?	Qual é o seu estado de nascimento ?
	>		end group
	<q08p	q08p	begin group		${birth_brazil_state} = 'other'													08p/44	08p/44	08p/44
08p		birth_brazil_state_other	text			true												Please, precise:	Préciser :	Indicar :
	>		end group
	<q09	q09	begin group															09/44	09/44	09/44
09		main_language	select_one main_language			true												What is your main language?	Quelle est votre langue principale ?	Qual é a sua língua principal ?
	>		end group
	<q09p	q09p	begin group		${main_language} = 'other'													09p/44	09p/44	09p/44
09p		main_language_other	text			true												Please, precise:	Préciser :	Indicar :
	>		end group
	<q10	q10	begin group		${main_language} != 'portuguese'													10/44	10/44	10/44
10		level_portuguese	select_one level_portuguese			true												Do you speak Portuguese?	Parlez-vous portugais ?	Você fala português ?
	>		end group
	<q11	q11	begin group															11/44	11/44	11/44
11		education	select_one education			true												What is your level of education?	Quel est votre niveau scolaire ?	Qual é o seu nível escolar ?
	>		end group
	<q12	q12	begin group															12/44	12/44	12/44
12		self_rdt_result	select_one self_rdt_result			true												Result of the RDT	Résultat du TDR	Resultado do TDR
	>		end group
	<q13	q13	begin group		${self_rdt_result} = 'positive'													13/44	13/44	13/44
13		rdt_symptoms	select_one yn_dnk			true												Positive RDT: does the participant have symptoms of malaria?	TDR positif : le participant a-t-il des symptômes de paludisme ?	TDR positivo : o participante tem sintomas de malária ?
	>		end group
	<q14	q14	begin group															14/44	14/44	14/44
14		date_consent	date	no-calendar					format-date(${start},'%Y-%m-%d')									Date of informed consent and enrollment:	Date de la signature du consentement éclairé et de l’enregistrement dans l’étude :	Data da assinatura do consentimento informado e do registro no estudo :
	>		end group
	<q15	q15	begin group	field-list														15/44	15/44	15/44
15		anonym_id_scan	barcode			false	regex(., '[A-Z]{2}-[0-9]{5}')								Invalid ID format. Please check.	Format invalide. Veuillez vérifier le numéro ID.	Formato inválido. Por favor verifique o número ID.	Anonymous ID	Numéro ID d'anonymat	Número ID anônimo
15		anonym_id_manual	text			${anonym_id_scan}=''	regex(., '[A-Z]{2}-[0-9]{5}')					Please enter manually or scan the barcode.	Veuillez renseigner manuellement ou scanner le code-barre.	Por favor informe manualmente ou escaneie o código de barra.	Invalid ID format. Please check.	Format invalide. Veuillez vérifier le numéro ID.	Formato inválido. Por favor verifique o número ID.				Enter ID manually if scanning does not work:	Renseigner le numéro ID manuellement si le scan ne marche pas :	Informar o número ID manualmente se o scaner não funcionar
	>		end group
	<q16	q16	begin group															16/44	16/44	16/44
16		has_smartphone	select_one yn_dnwta			true												Do you have an Android smartphone when you are in the forest?	Possédez-vous un smartphone Android lorsque vous êtes en forêt ?	Você possui um smartphone Android quando está na floresta ?
	>		end group
	<q17	q17	begin group	field-list	${has_smartphone} != 'no'													17/44	17/44	17/44
17		app_id_scan	barcode			false	regex(., '[a-z0-9]{8}-[a-z0-9]{4}-[a-z0-9]{4}-[a-z0-9]{4}-[a-z0-9]{12}')											Application ID	Numéro ID de l'application	Número ID do aplicativo
17		app_id_manual	text			false	regex(., '[a-z0-9]{8}-[a-z0-9]{4}-[a-z0-9]{4}-[a-z0-9]{4}-[a-z0-9]{12}')														Enter ID manually if scanning does not work:	Renseigner le numéro ID manuellement si le scan ne marche pas :	Informar o número ID manualmente se o scaner não funcionar
17		app_not_installed	select_multiple app_not_installed			${app_id_scan}='' and ${app_id_manual}=''	(selected(.,'app_not_installed') and ${app_id_manual}='') or . = ''					Please enter manually or scan the barcode; if the application was not installed please check "Application not installed".	Veuillez renseigner manuellement ou scanner le code-barre ; si l'application n'a pas été installée veuillez cocher "Application non installée".	Por favor informe manualmente ou escaneie o código de barra; se o aplicativo não foi instalado queira marcar "Aplicativo não instalado"	Please either uncheck "Application not installed" or remove the answer.	Veuillez soit décocher "Application non installée" soit effacer la réponse.	Por favor desmarque "Aplicativo não instalado" ou apague a resposta.				<br/><br/>Or check:	<br/><br/>Ou cocher :	<br/><br/>Ou marcar :
	>		end group
	<q18	q18	begin group	field-list														18/44	18/44	18/44
18		past_work_time	integer			false	.>= 0 and .<=99999											Overall, how long have you been working in the forest?	Au total, combien de temps avez-vous travaillé dans l’orpaillage ?	No total, quanto tempo você trabalhou no garimpo ?	Duration:	Durée :	Duração :
18		past_work_time_unit	select_one time_unit	minimal		false		years													Unit:	Unité :	Unidade :
18		past_work_time_dnwta	select_multiple dnwta			${past_work_time} = '' or ${past_work_time_unit} = ''	(selected(.,'dnwta') and ${past_work_time}='') or . = ''					Please answer all the fields or check "Does not want to answer"	Veuillez répondre à tous les champs ou cocher "Ne veut pas répondre".	Por favor responda todos os campos ou marque "Não quer responder".	Please either uncheck "Does not want to answer" or remove the answer.	Veuillez soit décocher "Ne veut pas répondre" soit effacer la réponse.	Por favor desmarque "Não quer responder" ou apague a resposta.				<br/><br/>Or check:	<br/><br/>Ou cocher :	<br/><br/>Ou marcar :
	>		end group
<GB1		past_forest_work_time_positive	begin group		${past_work_time} > 0 or selected(${past_work_time_dnwta}, 'dnwta')
	<q19	q19	begin group															19/44	19/44	19/44
19		last_working_site	select_one last_working_site			true												What is the last site you were working at?	Quel est le dernier site sur lequel vous travailliez ?	Qual é o último garimpo no qual você trabalhou ?
	>		end group
	<q19a	q19a	begin group	field-list	${last_working_site} = 'french_guiana'													19a/44	19a/44	19a/44
19a		site_name	string	ex:org.opendatakit.namefinder(form_id='first_visit', form_name='First visit', question_id='19a', question_name='Question 19a')		false												Can you tell the name of the site?	Pouvez-vous dire le nom du site ?	Você pode dizer o nome do garimpo ?
19a		site_name_dnwta	select_multiple dnwta			${site_name} = ''	(selected(.,'dnwta') and ${site_name}='') or . = ''					Please answer all the fields or check "Does not want to answer"	Veuillez répondre à tous les champs ou cocher "Ne veut pas répondre".	Por favor responda todos os campos ou marque "Não quer responder".	Please either uncheck "Does not want to answer" or remove the answer.	Veuillez soit décocher "Ne veut pas répondre" soit effacer la réponse.	Por favor desmarque "Não quer responder" ou apague a resposta.				<br/><br/>Or check:	<br/><br/>Ou cocher :	<br/><br/>Ou marcar :
	>		end group
	<q20	q20	begin group	field-list														20/44	20/44	20/44
20		time_on_site	integer			false	.>= 0 and .<=99999											How long have you been working at this site?	Depuis combien de temps travaillez-vous sur ce site ?	Há quanto tempo você trabalha nesse garimpo ?	Duration:	Durée :	Duração :
20		time_on_site_unit	select_one time_unit	minimal		false		months													Unit:	Unité :	Unidade :
20		time_on_site_dnwta	select_multiple dnwta			${time_on_site} = '' or ${time_on_site_unit} = ''	(selected(.,'dnwta') and ${time_on_site}='') or . = ''					Please answer all the fields or check "Does not want to answer"	Veuillez répondre à tous les champs ou cocher "Ne veut pas répondre".	Por favor responda todos os campos ou marque "Não quer responder".	Please either uncheck "Does not want to answer" or remove the answer.	Veuillez soit décocher "Ne veut pas répondre" soit effacer la réponse.	Por favor desmarque "Não quer responder" ou apague a resposta.				<br/><br/>Or check:	<br/><br/>Ou cocher :	<br/><br/>Ou marcar :
	>		end group
	<q21	q21	begin group	field-list														21/44	21/44	21/44
21		time_outside	integer			false	.>= 0 and .<=99999											How long have you been out of the forest this time?	Depuis quand êtes-vous sorti de la forêt ?	Desta vez quanto tempo você passou fora da floresta ?	Duration:	Durée :	Duração :
21		time_outside_unit	select_one time_unit	minimal		false		days													Unit:	Unité :	Unidade :
21		time_outside_dnwta	select_multiple dnwta			${time_outside} = '' or ${time_outside_unit} = ''	(selected(.,'dnwta') and ${time_outside}='') or . = ''					Please answer all the fields or check "Does not want to answer"	Veuillez répondre à tous les champs ou cocher "Ne veut pas répondre".	Por favor responda todos os campos ou marque "Não quer responder".	Please either uncheck "Does not want to answer" or remove the answer.	Veuillez soit décocher "Ne veut pas répondre" soit effacer la réponse.	Por favor desmarque "Não quer responder" ou apague a resposta.				<br/><br/>Or check:	<br/><br/>Ou cocher :	<br/><br/>Ou marcar :
	>		end group
	<q22	q22	begin group	field-list														22/44	22/44	22/44
22		freq_outside	integer			false	.>= 1 and .<=99999											During the last 12 months, how many times have you been out of the forest (this time included)?	Au cours des 12 derniers mois, combien de fois êtes-vous sorti de la forêt ? (en comptant cette fois ci)	Nos últimos 12 meses, quantas vezes você saiu da floresta ? (Contando com esta vez)
22		freq_outside_dnwta	select_multiple dnwta			${freq_outside} = ''	(selected(.,'dnwta') and ${freq_outside}='') or . = ''					Please answer all the fields or check "Does not want to answer"	Veuillez répondre à tous les champs ou cocher "Ne veut pas répondre".	Por favor responda todos os campos ou marque "Não quer responder".	Please either uncheck "Does not want to answer" or remove the answer.	Veuillez soit décocher "Ne veut pas répondre" soit effacer la réponse.	Por favor desmarque "Não quer responder" ou apague a resposta.				<br/><br/>Or check:	<br/><br/>Ou cocher :	<br/><br/>Ou marcar :
	>		end group
GB1>			end group
	<q23	q23	begin group	field-list														23/44	23/44	23/44
23		note_occupation	note															What do you do/are you going to do on the mining site?	Quelle est/va être votre activité sur le(s) site(s) d’orpaillage ?	Qual é/vai ser sua atividade no(s) garimpo(s) ?	(order by importance)	(classer par importance)	(Classificar por importância)
23		occupation1	select_one occupation	minimal		true															Main occupation:	Activité principale :	Atividade principal :
23		occupation2	select_one occupation	minimal		false	selected(${occupation2}, 'dnwta') or (${occupation2} != ${occupation1})								Selected occupations must be different.	Les activités sélectionnées doivent être différentes.	As atividades selecionadas devem ser diferentes.				Other activity (1):	Autre activité (1) :	Outra atividade (1) :
23		occupation3	select_one occupation	minimal		false	selected(${occupation3}, 'dnwta') or (${occupation3} != ${occupation1} and ${occupation3} != ${occupation2})								Selected occupations must be different.	Les activités sélectionnées doivent être différentes.	As atividades selecionadas devem ser diferentes.				Other activity (2):	Autre activité (2) :	Outra atividade (2) :
	>		end group
	<q23p	q23p	begin group		selected(${occupation1}, 'other') or selected(${occupation2}, 'other') or selected(${occupation3}, 'other')													23p/44	23p/44	23p/44
23p		occupation_other	text			true												Please, precise:	Préciser :	Indicar :
	>		end group
	<q24	q24	begin group															24/44	24/44	24/44
24		has_children	select_one yn_dnwta			true												Do you have children in charge at the mining site?	Avez-vous des enfants sur le site dont vous êtes responsable ?	Você tem filhos no garimpo cujos você é responsável ?
	>		end group
	<q25	q25	begin group		${has_children} = 'yes'													25/44	25/44	25/44
25		children_number	integer			true	.>= 0 and .<=99											How many children?	Combien d'enfants ?	Quantos filhos ?
	>		end group
	<q26	q26	begin group															26/44	26/44	26/44
26		prev_kit_possession	select_one prev_kit_possession			true												Have you ever had a malakit in your possession?	Avez-vous déjà eu un malakit en votre possession ?	Você já teve um malakit em sua posse ?
	>		end group
<GB2		prev_kit_poss_not_no	begin group		${prev_kit_possession} != 'no'
<GB2a		prev_kit_poss_yes	begin group		${prev_kit_possession} = 'y_verified' or ${prev_kit_possession} = 'y_declarative'
	<q26a	q26a	begin group	field-list	${prev_kit_possession} = 'y_verified'													26a/44	26a/44	26a/44
26a		note_prev_kit	note															<span style="color:red">OLD KIT</span>	<span style="color:red">ANCIEN KIT</span>	<span style="color:red">KIT ANTIGO</span>
26a		prev_kit_id_scan	barcode			false	regex(., 'K[0-9]{5}-[A-Z]{2}')								Invalid ID format. Please check.	Format invalide. Veuillez vérifier le numéro ID.	Formato inválido. Por favor verifique o número ID.	What is the reference ID of the malakit?	Quel le numéro ID de référence du malakit ?	Qual é o número ID de referência do malakit ?
26a		prev_kit_id_manual	text			false	regex(., 'K[0-9]{5}-[A-Z]{2}')								Invalid ID format. Please check.	Format invalide. Veuillez vérifier le numéro ID.	Formato inválido. Por favor verifique o número ID.				Enter ID manually if scanning does not work:	Renseigner le numéro ID manuellement si le scan ne marche pas :	Informar o número ID manualmente se o scaner não funcionar
26a		prev_kit_id_missing	select_multiple missing_id			${prev_kit_id_scan}='' and ${prev_kit_id_manual}=''	(selected(.,'missing_id') and ${prev_kit_id_manual}='') or . = ''					Please enter manually or scan the barcode; if ID is missing please check "Missing ID".	Veuillez renseigner manuellement ou scanner le code-barre ; si le numéro ID est manquant veuillez cocher "Numéro ID non disponible".	Por favor informe manualmente ou escaneie o código de barra; se o número ID estiver faltando queira marcar "Número ID faltando".	Please either uncheck "Missing ID" or remove the answer.	Veuillez soit décocher "Numéro ID manquant" soit effacer la réponse.	Por favor desmarque "Número ID faltando" ou apague a resposta.				<br/><br/>Or check:	<br/><br/>Ou cocher :	<br/><br/>Ou marcar :
26a		prev_kit_id	calculate						coalesce(${prev_kit_id_scan},${prev_kit_id_manual})
	>		end group
	<q26b	q26b	begin group															26b/44	26b/44	26b/44
26b		prev_kit_origin	select_one prev_kit_origin			true												How did you get this malakit?	Comment avez-vous obtenu ce malakit ?	Como você obteve esse malakit ?
	>		end group
	<q26bp	q26bp	begin group		${prev_kit_origin} = 'other'													26bp/44	26bp/44	26bp/44
26bp		prev_kit_origin_other	text			true												Please, precise:	Préciser :	Indicar :
	>		end group
	<q26c	q26c	begin group	field-list	${prev_kit_origin} = 'bought'													26c/44	26c/44	26c/44
26c		prev_kit_bought_price	integer			false	.>= 0 and .<=99999											Please, precise: how much?	Préciser : à quel prix ?	Indicar : a que preço ?	Price:	Prix:	Preço :
26c		prev_kit_bought_unit	select_one prev_kit_bought_unit	minimal		false		gold_gram													Unit:	Unité :	Unidade :
26c		prev_kit_bought_dnwta	select_multiple dnwta			${prev_kit_bought_price} = '' or ${prev_kit_bought_unit} = ''	(selected(.,'dnwta') and ${prev_kit_bought_price}='') or . = ''					Please answer all the fields or check "Does not want to answer"	Veuillez répondre à tous les champs ou cocher "Ne veut pas répondre".	Por favor responda todos os campos ou marque "Não quer responder".	Please either uncheck "Does not want to answer" or remove the answer.	Veuillez soit décocher "Ne veut pas répondre" soit effacer la réponse.	Por favor desmarque "Não quer responder" ou apague a resposta.				<br/><br/>Or check:	<br/><br/>Ou cocher :	<br/><br/>Ou marcar :
	>		end group
GB2a>			end group
	<q27	q27	begin group															27/44	27/44	27/44
27		malakit_use	select_one yn_dnwta			true												Have you ever used a malakit (RDT or treatment)?	Avez-vous déjà utilisé un malakit (TDR ou traitement) ?	Você já utilizou um malakit (TDR ou tratamento) ?
	>		end group
<GB2b		malakit_use_yes	begin group		${malakit_use} = 'yes'
	<q27a	q27a	begin group															27a/44	27a/44	27a/44
27a		malakit_use_reason	select_one malakit_use_reason			true												Why did you use the malakit?	Pourquoi avez-vous utilisé le malakit ?	Por que você utilizou o malakit ?
	>		end group
	<q27ap	q27ap	begin group		${malakit_use_reason} = 'other'													27ap/44	27ap/44	27ap/44
27ap		malakit_use_reason_other	text			true												Please, precise:	Préciser :	Indicar :
	>		end group
	<q28	q28	begin group															28/44	28/44	28/44
28		rdt_use_number	integer			true	.>=0 and .<=3											How many RDTs did you use?	Combien de TDR avez-vous utilisé ?	Quantos TDR você utilizou ?	(number between 0 and 3)	(nombre entre 0 et 3)	(Número entre 0 e 3)
	>		end group
<GB2b1		rdt_use_number_positive	begin group		${rdt_use_number} > 0
	<q29	q29	begin group															29/44	29/44	29/44
29		rdt_issue	select_one yes_no			true												Did you have any difficulties when doing the RDT(s)?	Avez-vous eu des difficultés à réaliser le(s) TDR ?	Você teve dificuldades em realizar o(s) TDR ?
	>		end group
	<q29a	q29a	begin group		${rdt_issue} = 'yes'													29a/44	29a/44	29a/44
29a		rdt_issue_kind	select_multiple rdt_issue_kind			true												Which difficulties?	Quelle(s) difficulté(s) avez-vous rencontrée(s) ?	Qual (is) dificuldade(s) você encontrou ?	(multiple choice)	(choix multiple)	(Escolha múltipla)
	>		end group
	<q29ap	q29ap	begin group		selected(${rdt_issue_kind}, 'other')													29ap/44	29ap/44	29ap/44
29ap		rdt_issue_kind_other	text			true												Please, precise:	Préciser :	Indicar :
	>		end group
	<q30	q30	begin group	field-list														30/44	30/44	30/44
30		note_rdt_result	note															What was the result of each RDT?	Quel était le résultat de chaque TDR ?	Qual foi o resultado de cada TDR ?
30		rdt_result1	select_one rdt_result	minimal		true															RDT 1:	TDR 1 :	TDR 1 :
30		rdt_result2	select_one rdt_result	minimal		${rdt_use_number} > 1				${rdt_use_number} <= 1											RDT 2:	TDR 2 :	TDR 2 :
30		rdt_result3	select_one rdt_result	minimal		${rdt_use_number} > 2				${rdt_use_number} <= 2											RDT 3:	TDR 3 :	TDR 3 :
	>		end group
GB2b1>			end group
	<q31	q31	begin group															31/44	31/44	31/44
31		malaria_symptoms	select_one yn_dnk			true												Did you feel symptoms of malaria?	Avez-vous eu des symptômes du paludisme ?	Você teve sintomas de malária ?
	>		end group
	<q32	q32	begin group															32/44	32/44	32/44
32		severe_malaria_signs	select_multiple severe_malaria_signs			true	not(selected(., 'none') and (selected(.,'vomiting') or selected(.,'neuro_signs') or selected(.,'jaundice') or selected(.,'anuria')))					Please check 'None' if no answer applies.	Veuillez cocher "Aucun" si aucune réponse ne correspond.	Por favor marque "Nenhum" se nenhuma resposta corresponder.	"None" must either be checked alone or not checked if another answer applies.	"Aucun" doit être soit coché seul, soit ne pas être coché si une autre réponse correspond.	"Nenhum" deve ser o único marcado ou não ser marcado se uma outra resposta corresponder.	Were you concerned by one of these propositions? (sign of severe malaria or contraindication of the treatment)	Etiez-vous concerné par l'une de ces propositions ? (signe de gravité du paludisme ou contre-indication du traitement)	Você estava incluido em alguma dessas propostas ? (sinal de malária grave ou contra-indicação ao tratamento)	(multiple choice)	(choix multiple)	(Escolha múltipla)
	>		end group
	<q32p	q32p	begin group		selected(${severe_malaria_signs}, 'other')													32p/44	32p/44	32p/44
32p		severe_signs_other	text			true												Please, precise:	Préciser :	Indicar :
	>		end group
	<q33	q33	begin group															33/44	33/44	33/44
33		ttt_taken	select_one yes_no			true												Did you take a treatment?	Avez-vous pris un traitement ?	Você fez um tratamento ?
	>		end group
	<q33a	q33a	begin group	field-list	${ttt_taken} = 'yes'													33a/44	33a/44	33a/44
33a		ttt_delay	integer			false	.>= 0 and .<=99999											How long had you been feeling sick before taking the treatment?	Depuis combien de temps aviez-vous des symptômes avant de commencer le traitement ?	Há quanto tempo antes de começar o tratamento você teve os sintomas ?	Duration:	Durée :	Duração :
33a		ttt_delay_unit	select_one time_unit	minimal		false		days													Unit:	Unité :	Unidade :
33a		ttt_delay_dnwta	select_multiple dnwta_dnk			${ttt_delay} = '' or ${ttt_delay_unit} = ''	(selected(.,'dnwta') and ${ttt_delay}='') or . = ''					Please answer all the fields or check "Does not want to answer"	Veuillez répondre à tous les champs ou cocher "Ne veut pas répondre".	Por favor responda todos os campos ou marque "Não quer responder".	Please either uncheck "Does not want to answer" or remove the answer.	Veuillez soit décocher "Ne veut pas répondre" soit effacer la réponse.	Por favor desmarque "Não quer responder" ou apague a resposta.				<br/><br/>Or check:	<br/><br/>Ou cocher :	<br/><br/>Ou marcar :
	>		end group
	<q33b	q33b	begin group	field-list	${ttt_taken} = 'yes'													33b/44	33b/44	33b/44
33b		note_ttt_reason	note															Why did you take the treatment?	Pourquoi avez-vous pris un traitement ?	Por que você fez um tratamento ?	(order by importance)	(classer par importance)	(Classificar por importância)
33b		ttt_reason1	select_one ttt_reason	minimal		true															Main reason:	Raison principale :	Razão principal :
33b		ttt_reason2	select_one ttt_reason	minimal		false	selected(${ttt_reason2}, 'dnwta') or (${ttt_reason2} != ${ttt_reason1})								Selected reasons must be different.	Les raisons sélectionnées doivent être différentes.	As razões selecionadas devem ser diferentes.				Other reason (1):	Autre raison (1) :	Outra razão (1) :
33b		ttt_reason3	select_one ttt_reason	minimal		false	selected(${ttt_reason3}, 'dnwta') or (${ttt_reason3} != ${ttt_reason1} and ${ttt_reason3} != ${ttt_reason2})								Selected reasons must be different.	Les raisons sélectionnées doivent être différentes.	As razões selecionadas devem ser diferentes.				Other reason (2):	Autre raison (2) :	Outra razão (2) :
	>		end group
	<q33bp	q33bp	begin group		selected(${ttt_reason1}, 'other') or selected(${ttt_reason2}, 'other') or selected(${ttt_reason3}, 'other')													33bp/44	33bp/44	33bp/44
33bp		ttt_reason_other	text			true												Please, precise:	Préciser :	Indicar :
	>		end group
	<q34	q34	begin group	field-list	${ttt_taken} = 'no'													34/44	34/44	34/44
34		note_no_ttt_reason	note															Why did you not take the treatment?	Pourquoi n'avez-vous pas pris de traitement ?	Por que você não fez tratamento ?	(order by importance)	(classer par importance)	(Classificar por importância)
34		no_ttt_reason1	select_one no_ttt_reason	minimal		true															Main reason:	Raison principale :	Razão principal :
34		no_ttt_reason2	select_one no_ttt_reason	minimal		false	selected(${no_ttt_reason2}, 'dnwta') or (${no_ttt_reason2} != ${no_ttt_reason1})								Selected reasons must be different.	Les raisons sélectionnées doivent être différentes.	As razões selecionadas devem ser diferentes.				Other reason (1):	Autre raison (1) :	Outra razão (1) :
34		no_ttt_reason3	select_one no_ttt_reason	minimal		false	selected(${no_ttt_reason3}, 'dnwta') or (${no_ttt_reason3} != ${no_ttt_reason1} and ${no_ttt_reason3} != ${no_ttt_reason2})								Selected reasons must be different.	Les raisons sélectionnées doivent être différentes.	As razões selecionadas devem ser diferentes.				Other reason (2):	Autre raison (2) :	Outra razão (2) :
	>		end group
	<q34p	q34p	begin group		selected(${no_ttt_reason1}, 'other') or selected(${no_ttt_reason2}, 'other') or selected(${no_ttt_reason3}, 'other')													34p/44	34p/44	34p/44
34p		no_ttt_reason_other	text			true												Please, precise:	Préciser :	Indicar :
	>		end group
<GB2b2		ttt_taken_yes	begin group		${ttt_taken} = 'yes'
	<q35	q35	begin group															35/44	35/44	35/44
35		ttt_type	select_multiple ttt_type			true												Which treatment did you take?	Quel traitement avez-vous pris ?	Qual tratamento você fez ?	(multiple choice)	(choix multiple)	(Escolha múltipla)
	>		end group
	<q35a	q35a	begin group	field-list	selected(${ttt_type}, 'other')													35a/44	35a/44	35a/44
35a		other_ttt_name	text			false												What other treatment did you take and how did you get it?	Quel autre traitement avez-vous pris et comment l'avez-vous obtenu ?	Qual o outro tratamento que você fez e como o obteve ?	Name:	Nom :	Nome :
35a		other_ttt_origin	text			false															Origin:	Origine :	Origem :
35a		other_ttt_dnwta	select_multiple dnwta			${other_ttt_name} = '' or ${other_ttt_origin} = ''	(selected(.,'dnwta') and ${other_ttt_name}='') or . = ''					Please answer all the fields or check "Does not want to answer"	Veuillez répondre à tous les champs ou cocher "Ne veut pas répondre".	Por favor responda todos os campos ou marque "Não quer responder".	Please either uncheck "Does not want to answer" or remove the answer.	Veuillez soit décocher "Ne veut pas répondre" soit effacer la réponse.	Por favor desmarque "Não quer responder" ou apague a resposta.				<br/><br/>Or check:	<br/><br/>Ou cocher :	<br/><br/>Ou marcar :
	>		end group
	<q35b	q35b	begin group		${gender} = 'female'													35b/44	35b/44	35b/44
35b		pregnancy	select_one yes_no			true												Were you pregnant when you took the treatment?	Etiez-vous enceinte quand vous avez pris le traitement ?	Você estava grávida quando fez o tratamento ?
	>		end group
	<q36	q36	begin group	field-list	selected(${ttt_type}, 'coartem')													36/44	36/44	36/44
36		ttt_duration	integer			false	.>=0 and .<=99											How many days between the first and the last pill?	Combien de jours se sont écoulés entre le 1er et le dernier comprimé ?	Quantos dias se passaram entre o primeiro e o último comprimido ?
36		ttt_duration_dnk	select_multiple dnk			${ttt_duration} = ''	(selected(.,'dnk') and ${ttt_duration}='') or . = ''					Please answer all the fields or check "Does not know".	Veuillez répondre à tous les champs ou cocher "Ne sait pas".	Por favor responda todos os campos ou marque "Não sabe".	Please either uncheck "Does not know" or remove the answer.	Veuillez soit décocher "Ne sait pas" soit effacer la réponse.	Por favor desmarque "Não sabe" ou apague a resposta.				<br/><br/>Or check:	<br/><br/>Ou cocher :	<br/><br/>Ou marcar :
	>		end group
	<q37	q37	begin group		selected(${ttt_type}, 'coartem')													37/44	37/44	37/44
37		remaining_coartem	select_one yes_no			true												Did you have any Coartem pills left in the kit at the end of the treatment?	Vous restait-il des comprimés de coartem dans le kit à la fin du traitement ?	Ainda ficou comprimidos de Coartem no kit no final do tratamento ?
	>		end group
	<q38	q38	begin group	field-list	not(${remaining_coartem} = 'no' and selected(${ttt_type},'coartem') and (selected(${ttt_type},'primaquine') or ${pregnancy} = 'yes'))													38/44	38/44	38/44
38		note_incomplete_ttt_reason	note															Why did you not take the whole treatment?	Pourquoi n'avez-vous pas pris la totalité du traitement ?	Por que você não fez o tratamento completo ?	(order by importance)	(classer par importance)	(Classificar por importância)
38		incomplete_ttt_reason1	select_one incomplete_ttt_reason	minimal		true															Main reason:	Raison principale :	Razão principal :
38		incomplete_ttt_reason2	select_one incomplete_ttt_reason	minimal		false	selected(${incomplete_ttt_reason2}, 'dnwta') or (${incomplete_ttt_reason2} != ${incomplete_ttt_reason1})								Selected reasons must be different.	Les raisons sélectionnées doivent être différentes.	As razões selecionadas devem ser diferentes.				Other reason (1):	Autre raison (1) :	Outra razão (1) :
38		incomplete_ttt_reason3	select_one incomplete_ttt_reason	minimal		false	selected(${incomplete_ttt_reason3}, 'dnwta') or (${incomplete_ttt_reason3} != ${incomplete_ttt_reason1} and ${incomplete_ttt_reason3} != ${incomplete_ttt_reason2})								Selected reasons must be different.	Les raisons sélectionnées doivent être différentes.	As razões selecionadas devem ser diferentes.				Other reason (2):	Autre raison (2) :	Outra razão (2) :
	>		end group
	<q38p	q38p	begin group		selected(${incomplete_ttt_reason1}, 'other') or selected(${incomplete_ttt_reason2}, 'other') or selected(${incomplete_ttt_reason3}, 'other')													38p/44	38p/44	38p/44
38p		incomplete_ttt_reason_other	text			true												Please, precise:	Préciser :	Indicar :
	>		end group
	<q38a	q38a	begin group		selected(${incomplete_ttt_reason1}, 'side_effects') or selected(${incomplete_ttt_reason2}, 'side_effects') or selected(${incomplete_ttt_reason3}, 'side_effects')													38a/44	38a/44	38a/44
38a		incomplete_ttt_se	select_multiple incomplete_ttt_se			true												Which side effects did you have?	Quels effets secondaires avez-vous eu ?	Quais efeitos secundários (colaterais) você teve ?	(multiple choice)	(choix multiple)	(Escolha múltipla)
	>		end group
	<q38ap	q38ap	begin group		selected(${incomplete_ttt_se}, 'other')													38ap/44	38ap/44	38ap/44
38ap		incomplete_ttt_se_other	text			true												Please, precise:	Préciser :	Indicar :
	>		end group
	<q39	q39	begin group		not(selected(${incomplete_ttt_reason1}, 'side_effects') or selected(${incomplete_ttt_reason2}, 'side_effects') or selected(${incomplete_ttt_reason3}, 'side_effects'))													39/44	39/44	39/44
39		ttt_side_effect	select_multiple ttt_side_effect			true	not(selected(., 'none') and (selected(.,'vomiting') or selected(.,'dyspnea') or selected(.,'jaundice') or selected(.,'drowsiness') or selected(.,'seizure') or selected(.,'anuria') or selected(.,'heart_ttt') or selected(.,'other')))					Please check 'None' if no answer applies.	Veuillez cocher "Aucun" si aucune réponse ne correspond.	Por favor marque "Nenhum" se nenhuma resposta corresponder.	"None" must either be checked alone or not checked if another answer applies.	"Aucun" doit être soit coché seul, soit ne pas être coché si une autre réponse correspond.	"Nenhum" deve ser o único marcado ou não ser marcado se uma outra resposta corresponder.	Did you have any side effects?	Avez-vous eu des effets secondaires ?	Você teve efeitos secundários (colaterais) ?	(multiple choice)	(choix multiple)	(Escolha múltipla)
	>		end group
	<q39p	q39p	begin group		selected(${ttt_side_effect}, 'other')													39p/44	39p/44	39p/44
39p		ttt_side_effect_other	text			true												Please, precise:	Préciser :	Indicar :
	>		end group
	<q40	q40	begin group															40/44	40/44	40/44
40		post_ttt_condition	select_one post_ttt_condition			true												After taking the treatment, did you feel healthy?	Après le traitement, étiez-vous rétabli ?	Após o tratamento, você se recuperou ?
	>		end group
GB2b2>			end group
	<q41	q41	begin group															41/44	41/44	41/44
41		health_cs	select_one health_cs			true												Did you see a health professional (except a malakit facilitator)?	Avez-vous vu un professionnel de santé (autre qu’un médiateur « malakit ») suite à ce problème de santé ?	Você se consultou com um profissional de saúde (que não seja um mediador malakit)
	>		end group
	<q41a	q41a	begin group		${health_cs} = 'no'													41a/44	41a/44	41a/44
41a		health_cs_no_reason	select_multiple health_cs_no_reason			true												Why not?	Pourquoi ?	Por quê ?	(multiple choice)	(choix multiple)	(Escolha múltipla)
	>		end group
	<q41ap	q41ap	begin group		selected(${health_cs_no_reason}, 'other')													41ap/44	41ap/44	41ap/44
41ap		health_cs_no_reason_other	text			true												Please, precise:	Préciser :	Indicar :
	>		end group
	<q41b	q41b	begin group		${health_cs} = 'yes'													41b/44	41b/44	41b/44
41b		health_cs_type	select_one health_cs_type			true												What was the type of the health structure?	Quel était le type de la structure sanitaire ?	Qual era o tipo de estrutura sanitária ?
	>		end group
	<q41bp	q41bp	begin group		${health_cs_type} = 'other'													41bp/44	41bp/44	41bp/44
41bp		health_cs_type_other	text			true												Please, precise:	Préciser :	Indicar :
	>		end group
GB2b>			end group
	<q42	q42	begin group															42/44	42/44	42/44
42		distribution_type	select_one distribution_type			true												Today distribution:	Distribution effectuée aujourd'hui :	Distribuição feita hoje :
	>		end group
GB2>			end group
	<q42a	q42a	begin group	field-list	selected(${distribution_type}, 'new_kit') or ${prev_kit_possession} = 'no'													42a/44	42a/44	42a/44
42a		note_new_kit	note															<span style="color:red">NEW KIT</span>	<span style="color:red">NOUVEAU KIT</span>	<span style="color:red">NOVO KIT</span>
42a		new_kit_id_scan	barcode			false	regex(., 'K[0-9]{5}-[A-Z]{2}') and . != ${prev_kit_id}								Invalid ID format, or new and old kit IDs identical. Please check.	Format invalide, ou numéros ID des nouveau et ancien kits identiques. Veuillez vérifier.	Formato inválido, ou números ID do novo e antigo kit são idênticos. Por favor verifique.	Reference ID of the malakit given today	Numéro ID de référence du malakit donné aujourd’hui	Número ID de referência do malakit dado hoje
42a		new_kit_id_manual	text			${new_kit_id_scan}=''	regex(., 'K[0-9]{5}-[A-Z]{2}') and . != ${prev_kit_id}					Please enter manually or scan the barcode.	Veuillez renseigner manuellement ou scanner le code-barre.	Por favor informe manualmente ou escaneie o código de barra.	Invalid ID format, or new and old kit IDs identical. Please check.	Format invalide, ou numéros ID des nouveau et ancien kits identiques. Veuillez vérifier.	Formato inválido, ou números ID do novo e antigo kit são idênticos. Por favor verifique.				Enter ID manually if scanning does not work:	Renseigner le numéro ID manuellement si le scan ne marche pas :	Informar o número ID manualmente se o scaner não funcionar
	>		end group
	<q42b	q42b	begin group		selected(${distribution_type}, 'kit_refill')													42b/44	42b/44	42b/44
42b		kit_refill	select_multiple kit_refill															Kit replenished with:	Kit complété avec :	Kit completado com :	(multiple choice)	(choix multiple)	(Escolha múltipla)
	>		end group
	<q43	q43	begin group															43/44	43/44	43/44
43		LLIN_distributed	select_one yes_no			true												LLIN distributed?	Moustiquaire distribuée?	Mosquiteiro distribuido ?
	>		end group
	<q44	q44	begin group		${malakit_use} = 'yes'													44/44	44/44	44/44
44		waste_return	select_one yes_no			true												Was the waste of the used malakit returned ?	Les déchets du malakit utilisé ont-ils été ramenés ?	Os resíduos do malakit utilizado foram devolvidos ?
	>		end group
GB>			end group
GA>			end group

## Sheet: settings
form_title	form_id	style	version	default_language
1) Primeiro atendimento	first_visit	pages	v2018-09-14	Português (pt)

## Sheet: choices
	list_name	name	label::English (en)	label::Français (fr)	label::Português (pt)
	yes_no	yes	Yes	Oui	Sim
	yes_no	no	No	Non	Não
	yn_dnk	yes	Yes	Oui	Sim
	yn_dnk	no	No	Non	Não
	yn_dnk	dnk	<span style="color:grey">Does not know</span>	<span style="color:grey">Ne sait pas</span>	<span style="color:grey">Não sabe</span>
	yn_dnwta	yes	Yes	Oui	Sim
	yn_dnwta	no	No	Non	Não
	yn_dnwta	dnwta	<span style="color:grey">Does not want to answer</span>	<span style="color:grey">Ne veut pas répondre</span>	<span style="color:grey">Não quer responder</span>
	dnwta	dnwta	<span style="color:grey">Does not want to answer</span>	<span style="color:grey">Ne veut pas répondre</span>	<span style="color:grey">Não quer responder</span>
	dnk	dnk	<span style="color:grey">Does not know</span>	<span style="color:grey">Ne sait pas</span>	<span style="color:grey">Não sabe</span>
	dnwta_dnk	dnwta_dnk	<span style="color:grey">Does not want to answer / Does not know</span>	<span style="color:grey">Ne veut pas répondre / Ne sait pas</span>	<span style="color:grey">Não quer responder / Não sabe</span>
	app_not_installed	app_not_installed	<span style="color:grey">Application not installed</span>	<span style="color:grey">Application non installée</span>	<span style="color:grey">O aplicativo não está instalado</span>
	missing_id	missing_id	<span style="color:grey">ID not available</span>	<span style="color:grey">Numéro ID non disponible</span>	<span style="color:grey">Número ID faltando</span>
	time_unit	days	days	jours	dias
	time_unit	weeks	weeks	semaines	semanas
	time_unit	months	months	mois	meses
	time_unit	years	years	années	anos
q01	distribution_site	AL	Albina (AL)	Albina (AL)	Albina (AL)
q01	distribution_site	AM	Amendon (AL)	Amendon (AL)	Amendon (AL)
q01	distribution_site	AB	Antonio do Brinco (AB)	Antonio do Brinco (AB)	Antonio do Brinco (AB)
q01	distribution_site	JA	Jawpasi (AB)	Jawpasi (AB)	Jawpasi (AB)
q01	distribution_site	PA	Paramaribo trop clinic (PA)	Paramaribo trop clinic (PA)	Paramaribo trop clinic (PA)
q01	distribution_site	OI	Oiapoque (OI)	Oiapoque (OI)	Oiapoque (OI)
q01	distribution_site	IB	Ilha Bela (IB)	Ilha Bela (IB)	Ilha Bela (IB)
q01	distribution_site	VB	Villa Brasil (IB)	Villa Brasil (IB)	Villa Brasil (IB)
q02	facilitator_name	carla	Carla	Carla	Carla
q02	facilitator_name	breno	Breno	Breno	Breno
q02	facilitator_name	fernando	Fernando	Fernando	Fernando
q02	facilitator_name	nicholas	Nicholas	Nicholas	Nicholas
q02	facilitator_name	helena	Helena	Helena	Helena
q02	facilitator_name	lauro	Lauro	Lauro	Lauro
q02	facilitator_name	carmen	Carmen	Carmen	Carmen
q02	facilitator_name	naomi	Naomi	Naomi	Naomi
q02	facilitator_name	astrid	Astrid	Astrid	Astrid
q02	facilitator_name	bia	Bia	Bia	Bia
q02	facilitator_name	samanta	Samanta	Samanta	Samanta
q02	facilitator_name	andre	André	André	André
q02	facilitator_name	jucilene	Jucilene	Jucilene	Jucilene
q02	facilitator_name	salomao	Salomão	Salomão	Salomão
q02	facilitator_name	other	Other	Autre	Outro
q03	inclusion_criteria	consent	Agreeing to take part in the study (parents authorization if age between 15 and 17)	Accepte de participer à l’étude (consentement du représentant légal si âge entre 15 et 17 ans)	Concorda em participar do estudo (consentimento do responsável legal se a idade for entre 15 e 17 anos)
q03	inclusion_criteria	age	Age >= 15 years	Âge >= 15 ans	Idade > = 15 anos
q03	inclusion_criteria	first_visit	Has never received a malakit in a distribution site before	N’a jamais reçu de malakit dans un site de distribution malakit	Nunca recebeu um malakit num local de distribuição malakit
q03	inclusion_criteria	activity	Is working or accompanying someone who is working in illegal gold-mining sites in French Guiana	Travaille ou accompagne un travailleur sur un site d'orpaillage illégal en Guyane française	Trabalha ou acompanha um trabalhador num garimpo ilegal na Guiana Francesa
q03	inclusion_criteria	forest	Is willing to go into the forest	Envisage de se rendre / de retourner en forêt guyanaise	Prentende voltar para a floresta guianense
q04	understood	rdt	Performed correctly the RDT during training<br/><br/>	A correctement effectué le TDR pendant la formation<br/><br/>	Realizou corretamente o TDR durante o treinamento<br/><br/>
q04	understood	kit_use	Understood well all the following information about how to use the kit: <span style="color:grey">1) If I am sick, I must do the test</span> <span style="color:grey">2) If the test is positive, I must take the treatment</span> <span style="color:grey">3) I must take all the treatment, according to the doses within 3 days</span> <span style="color:grey">4) If the test is negative, I must not take C…	A bien compris toutes les informations suivantes à propos de l'utilisation du kit : <span style="color:grey">1) Si je suis malade, je fais le test</span> <span style="color:grey">2) Si le test est positif, je prends le traitement</span> <span style="color:grey">3) Je dois prendre le traitement en entier en respectant les doses sur 3 jours</span> <span style="color:grey">4) Si le test est négatif,…	Entendeu bem todas as informações seguintes sobre a utilização do kit : <span style="color:grey">1) Se eu estiver doente, faço o teste</span> <span style="color:grey">2) Se o teste for positivo, faço o tratamento</span> <span style="color:grey">3) Eu devo fazer o tratamento completo e respeitando as doses durante 3 dias</span> <span style="color:grey">4) Se o teste for negativo, não tomo Coartem …
q06	gender	male	Male	Homme	Masculino
q06	gender	female	Female	Femme	Feminino
q06	gender	other	Other	Autre	Outro
q06a	info_pregnancy	understood	Well understood by the participant	Bien comprise par la participante	A participante entendeu bem
q07	birth_country	brazil	Brazil	Brésil	Brasil
q07	birth_country	suriname	Suriname	Suriname	Suriname
q07	birth_country	french_guiana	French Guiana	Guyane française	Guiana Francesa
q07	birth_country	guyana	Guyana (English)	Guyana (anglophone)	Guiana Inglesa
q07	birth_country	dom_rep	Dominican Republic	République Dominicaine	República Dominicana
q07	birth_country	haiti	Haiti	Haiti	Haiti
q07	birth_country	other	Other	Autre	Outro
q07	birth_country	dnwta	<span style="color:grey">Does not want to answer</span>	<span style="color:grey">Ne veut pas répondre</span>	<span style="color:grey">Não quer responder</span>
q08	birth_brazil_state	amapa	Amapa	Amapa	Amapá
q08	birth_brazil_state	para	Para	Para	Pará
q08	birth_brazil_state	maranhao	Maranhão	Maranhão	Maranhão
q08	birth_brazil_state	amazonas	Amazonas	Amazonas	Amazonas
q08	birth_brazil_state	roraima	Roraima	Roraima	Roraima
q08	birth_brazil_state	other	Other	Autre	Outro
q08	birth_brazil_state	dnwta	<span style="color:grey">Does not want to answer</span>	<span style="color:grey">Ne veut pas répondre</span>	<span style="color:grey">Não quer responder</span>
q09	main_language	portuguese	Portuguese	Portuguais	Português
q09	main_language	french	French	Français	Francês
q09	main_language	dutch	Dutch	Néerlandais	Holandês
q09	main_language	english	English	Anglais	Inglês
q09	main_language	sranan_tongo	Sranan-tongo	Sranan-tongo	Sranan tongo
q09	main_language	spanish	Spanish	Espagnol	Espanhol
q09	main_language	other	Other	Autre	Outro
q09	main_language	dnwta	<span style="color:grey">Does not want to answer</span>	<span style="color:grey">Ne veut pas répondre</span>	<span style="color:grey">Não quer responder</span>
q10	level_portuguese	fluently	Fluently	Couramment	Fluentemente
q10	level_portuguese	a_little	A little	Un peu	Um pouco
q10	level_portuguese	no_hardly	No / hardly	Non / difficilement	Não / dificilmente
q11	education	none	None	Non scolarisé	Sem escolaridade
q11	education	primary	Primary school	Primaire	Primário
q11	education	secondary	High school	Secondaire	Secundário
q11	education	graduate	Graduate education	Etudes supérieures	Ensino Superior
q11	education	dnwta	<span style="color:grey">Does not want to answer</span>	<span style="color:grey">Ne veut pas répondre</span>	<span style="color:grey">Não quer responder</span>
q12	self_rdt_result	positive	Positive	Positif	Positivo
q12	self_rdt_result	negative	Negative	Négatif	Negativo
q12	self_rdt_result	invalid	Invalid	Invalide	Inválido
q19	last_working_site	french_guiana	French Guiana	Guyane française	Guiana Francesa
q19	last_working_site	suriname	Suriname	Suriname	Suriname
q19	last_working_site	brazil	Brazil	Brésil	Brasil
q19	last_working_site	guyana	Guyana (English)	Guyana (anglophone)	Guiana Inglesa
q19	last_working_site	other	Other	Autre	Outro
q19	last_working_site	dnwta	<span style="color:grey">Does not want to answer</span>	<span style="color:grey">Ne veut pas répondre</span>	<span style="color:grey">Não quer responder</span>
q23	occupation	gold_miner	Gold miner	Orpailleur	Garimpeiro
q23	occupation	machine_owner	Machine owner	Propriétaire d'engin	Proprietário de máquina
q23	occupation	transport	Transport provider	Transporteur	Transportador
q23	occupation	sex_worker	Sex worker	Travailleur du sexe	Profissional do sexo
q23	occupation	brothel_owner	Brothel owner	Propriétaire de maison close	Proprietário de prostíbulo
q23	occupation	shop_employee	Shop employee	Employé de magasin	Empregado de loja
q23	occupation	shop_owner	Shop owner	Propriétaire de magasin	Proprietário de loja
q23	occupation	cook	Cook	Cuisinier / cuisinière	Cozinheiro / cozinheira
q23	occupation	housewife	Housewife	Femme / homme accompagnant un travailleur	Dona / dono de casa
q23	occupation	vendor	Travelling vendor	Vendeur ambulant	Vendedor ambulante
q23	occupation	unemployed	Unemployed	Sans emploi	Desempregado
q23	occupation	other	Other	Autre	Outro
q23	occupation	dnwta	Does not want to answer	Ne veut pas répondre	Não quer responder
q26	prev_kit_possession	no	No	Non	Não
q26	prev_kit_possession	y_verified	Yes (verified: kit present today)	Oui (vérifié : kit présent aujourd'hui)	Sim (verificado : kit presente hoje)
q26	prev_kit_possession	y_declarative	Yes (declarative: kit not present today)	Oui (déclaratif : kit non présent aujourd'hui)	Sim (declarativo : kit não presente hoje)
q26	prev_kit_possession	dnwta	<span style="color:grey">Does not want to answer</span>	<span style="color:grey">Ne veut pas répondre</span>	<span style="color:grey">Não quer responder</span>
q26b	prev_kit_origin	found	Found	Trouvé	Encontrado
q26b	prev_kit_origin	bought	Bought	Acheté	Comprado
q26b	prev_kit_origin	given	Given	Donné	Dado
q26b	prev_kit_origin	other	Other	Autre	Outro
q26b	prev_kit_origin	dnwta	<span style="color:grey">Does not want to answer</span>	<span style="color:grey">Ne veut pas répondre</span>	<span style="color:grey">Não quer responder</span>
q26c	prev_kit_bought_unit	gold_gram	Gram of gold	Gramme d'or	Grama de ouro
q26c	prev_kit_bought_unit	euro	Euro	Euro	Euro
q26c	prev_kit_bought_unit	real	Real	Réal	Real
q27a	malakit_use_reason	sick	I was sick	J'étais malade	Eu estava doente
q27a	malakit_use_reason	try	I wanted to try	Je voulais essayer	Eu queria experimentar
q27a	malakit_use_reason	other	Other	Autre	Outro
q29a	rdt_issue_kind	afraid_hurt	I did not understand the available information (application or kit)	Je ne comprenais pas les informations disponibles (application ou kit)	Eu não entendi as informações disponíveis (aplicativo ou kit)
q29a	rdt_issue_kind	misunderstood	Doubt about the result	Doute sur le résultat	Dúvida sobre o resultado
q29a	rdt_issue_kind	app_problem	Afraid of hurting me	Peur de me faire mal	Medo de me fazer mal
q29a	rdt_issue_kind	drop_blood	Difficulties to obtain a drop of blood	Difficultés à obtenir une goutte de sang	Dificuldade em obter uma gota de sangue
q29a	rdt_issue_kind	doubt_result	I was feeling too weak	Je me sentais trop faible	Eu me sentia muito fraco
q29a	rdt_issue_kind	too_weak	The app did not work	L'application ne fonctionnait pas	O aplicativo não funciona
q29a	rdt_issue_kind	other	Other	Autre	Outro
q30	rdt_result	positive	Positive	Positif	Positivo
q30	rdt_result	negative	Negative	Négatif	Negativo
q30	rdt_result	invalid	Invalid	Invalide	Inválido
q30	rdt_result	dnk	Does not know	Ne sait pas	Não sabe
q32	severe_malaria_signs	none	None	Aucun	Nenhum
q32	severe_malaria_signs	vomiting	Vomiting	Vomissements	Vômito
q32	severe_malaria_signs	dyspnea	Shortness of breath	Difficultés à respirer	Dificuldade para respirar
q32	severe_malaria_signs	jaundice	Yellow eyes	Yeux jaunes	Olhos amarelados
q32	severe_malaria_signs	drowsiness	Drowsiness	Somnolence	Sonolência
q32	severe_malaria_signs	seizure	Seizures	Convulsions	Convulsões
q32	severe_malaria_signs	anuria	Decreased / stopped urination	Diminution / arrêt des urines	Diminuição ou cessação da urina
q32	severe_malaria_signs	heart_ttt	Taking a treatment for heart conditions	Traitement pour le cœur	Tratamento para o coração
q32	severe_malaria_signs	other	Other	Autre	Outro
q33b	ttt_reason	felt_bad	I was feeling bad	Je me sentais mal	Eu me sentia mal
q33b	ttt_reason	no_health_center	I could not go to a health center	Je ne pouvais pas me rendre à un centre de santé	Eu não podia ir a um centro de saúde.
q33b	ttt_reason	rdt_issue	Invalid RDT / RDT not done / doubt about the result	TDR invalide / non fait / doute sur le résultat	TDR inválido / não foi feito / dúvida sobre o resultado
q33b	ttt_reason	rdt_positive	RDT positive	TDR positif	TDR positivo
q33b	ttt_reason	instructions	I followed the available information (application or kit)	J'ai suivi les informations disponibles (application ou kit)	Eu segui as informações disponíveis (aplicativo ou kit)
q33b	ttt_reason	misunderstood	I did not understand the available information (application or kit)	Je ne comprenais pas les informations disponibles (application ou kit)	Eu não entendia as informações disponíveis (aplicativo ou kit)
q33b	ttt_reason	other	Other	Autre	Outro
q33b	ttt_reason	dnwta	Does not want to answer	Ne veut pas répondre	Não quer responder
q34	no_ttt_reason	felt_better	I was not feeling so bad	Je ne sentais pas si mal	Eu não me sentia tão mal
q34	no_ttt_reason	afraid	I was afraid to take the treatment	J’avais peur de prendre le traitement	Eu tinha medo de fazer o tratamento
q34	no_ttt_reason	keep_pill	I wanted to keep some pills	Je souhaitais garder des comprimés	Eu queria guardar os comprimidos
q34	no_ttt_reason	health_center	I went to a health center	Je me suis rendu à un centre de santé	Eu fui ao centro de saúde
q34	no_ttt_reason	rdt_issue	Invalid RDT / RDT not done / doubt about the result	TDR invalide / non fait / doute sur le résultat	TDR inválido / não foi feito / dúvida sobre o resultado
q34	no_ttt_reason	rdt_negative	RDT negative	RDT négatif	TDR negativo
q34	no_ttt_reason	instructions	I followed the available information (application or kit)	J'ai suivi les informations disponibles (application ou kit)	Eu segui as informações disponíveis (aplicativo ou kit)
q34	no_ttt_reason	misunderstood	I did not understand the available information (application or kit)	Je ne comprenais pas les informations disponibles (application ou kit)	Eu não entendia as informações disponíveis (aplicativo ou kit)
q34	no_ttt_reason	other	Other	Autre	Outro
q34	no_ttt_reason	dnwta	Does not want to answer	Ne veut pas répondre	Não quer responder
q35	ttt_type	coartem	Coartem from the kit	Coartem du kit	Coartem do kit
q35	ttt_type	primaquine	Primaquine from the kit	Primaquine du kit	Primaquina do kit
q35	ttt_type	paracetamol	Paracetamol from the kit	Paracétamol du kit	Paracetamol do kit
q35	ttt_type	other	Another treatment than that of the kit	Un autre traitement que celui du kit	Outro tratamento que o do kit
q38	incomplete_ttt_reason	felt_better	I was feeling better so I stopped the treatment	Je me sentais mieux alors j’ai arrêté le traitement	Eu me sentia melhor então parei o tratamento
q38	incomplete_ttt_reason	side_effects	I had side effects with the treatment	J’avais des effets secondaires	Eu tive efeitos secundários (colaterais)
q38	incomplete_ttt_reason	afraid	I was afraid to take the treatment	J’avais peur de prendre le traitement	Eu tinha medo de fazer o tratamento
q38	incomplete_ttt_reason	keep_pill	I wanted to keep some pills	Je souhaitais garder des comprimés	Eu queria guardar os comprimidos
q38	incomplete_ttt_reason	health_center	I went to a health center	Je me suis rendu à un centre de santé	Eu fui ao centro de saúde
q38	incomplete_ttt_reason	rdt_issue	Negative RDT / invalid RDT / RDT not done / doubt about the result	TDR négatif / invalide / non fait / doute sur le résultat	TDR negativo / inválido / não foi feito / dúvida sobre o resultado
q38	incomplete_ttt_reason	misunderstood	I did not understand the available information (application or kit)	Je ne comprenais pas les informations disponibles (application ou kit)	Eu não entendia as informações disponíveis (aplicativo ou kit)
q38	incomplete_ttt_reason	other	Other	Autre	Outro
q38	incomplete_ttt_reason	dnwta	Does not want to answer	Ne veut pas répondre	Não quer responder
q38a	incomplete_ttt_se	vomiting	Vomiting	Vomissements	Vômito
q38a	incomplete_ttt_se	neuro_signs	Neurological symptoms	Symptômes neurologiques (clonies, paresthésies, étourdissement, somnolence)	Sintomas neurológicos (convulções, formigamento, tontura, sonolência)
q38a	incomplete_ttt_se	fatigue	Fatigue	Fatigue	Fadiga
q38a	incomplete_ttt_se	headache	Headache	Maux de têtes	Dores de cabeça
q38a	incomplete_ttt_se	abdo_pain	Stomach ache	Maux de ventre	Dores de barriga
q38a	incomplete_ttt_se	palpitation	Palpitation	Palpitations	Palpitações
q38a	incomplete_ttt_se	rash	Cutaneous rash	Rash cutané	Erupção cutânea (manchas vermelhas)
q38a	incomplete_ttt_se	itching	Itching	Démangeaisons	Coceira
q38a	incomplete_ttt_se	other	Other	Autre	Outro
q39	ttt_side_effect	none	None	Aucun effet secondaire	Nenhum efeito secundário
q39	ttt_side_effect	vomiting	Vomiting	Vomissements	Vômito
q39	ttt_side_effect	neuro_signs	Neurological symptoms	Symptômes neurologiques (clonies, paresthésies, étourdissement, somnolence)	Sintomas neurológicos (convulções, formigamento, tontura, sonolência)
q39	ttt_side_effect	headache	Headache	Maux de têtes	Dores de cabeça
q39	ttt_side_effect	palpitation	Palpitation	Palpitations	Palpitações
q39	ttt_side_effect	rash	Cutaneous rash	Rash cutané	Erupção cutânea (manchas vermelhas)
q39	ttt_side_effect	itching	Itching	Démangeaisons	Coceira
q39	ttt_side_effect	other	Other	Autre	Outro
q40	post_ttt_condition	yes	Yes	Oui	Sim
q40	post_ttt_condition	no	No	Non	Não
q40	post_ttt_condition	not_completely	Not completely	Pas complètement	Não completamente
q40	post_ttt_condition	dnk	<span style="color:grey">Does not know</span>	<span style="color:grey">Ne sait pas</span>	<span style="color:grey">Não sabe</span>
q41	health_cs	yes	Yes	Oui	Sim
q41	health_cs	no	No	Non	Não
q41	health_cs	no_but	No, but that is why I came here today	Non, mais c’est pour ça que je viens ici aujourd’hui	Não, mas é por isso que vim aqui hoje
q41	health_cs	dnwta	<span style="color:grey">Does not want to answer</span>	<span style="color:grey">Ne veut pas répondre</span>	<span style="color:grey">Não quer responder</span>
q41a	health_cs_no_reason	distance	Too far	Trop éloigné	Muito longe
q41a	health_cs_no_reason	no_need	No need	N'en avait pas besoin	Não precisava
q41a	health_cs_no_reason	felt_better	Was feeling better	Se sentait mieux	Sentia-se melhor
q41a	health_cs_no_reason	facilitator	Preferred to see a malakit facilitator	Préférait voir un médiateur malakit	Preferia encontrar um mediador malakit
q41a	health_cs_no_reason	other	Other	Autre	Outro
q41b	health_cs_type	hc_guiana	Health center / hospital in French Guiana	Centre de santé / hôpital en Guyane française	Centro de saúde / Hospital da Guiana Francesa
q41b	health_cs_type	hc_suriname	Health center / hospital in Suriname	Centre de santé / hôpital au Suriname	Centro de saúde / Hospital do Suriname
q41b	health_cs_type	hc_brazil	Health center / hospital in Brazil	Centre de santé / hôpital au Brésil	Centro de saúde / Hospital do Brasil
q41b	health_cs_type	msd	MSD	Malaria Service Deliverers	MSD - Malaria Service Deliverers (Agentes de Malária)
q41b	health_cs_type	other	Other	Autre	Outro
q41b	health_cs_type	dnk	<span style="color:grey">Does not know</span>	<span style="color:grey">Ne sait pas</span>	<span style="color:grey">Não sabe</span>
q42	distribution_type	new_kit	New malakit given	Nouveau malakit donné	Novo malakit dado
q42	distribution_type	kit_refill	Kit replenished by the facilitator	Kit complété par le médiateur	Kit completado pelo mediador
q42	distribution_type	none	No distribution	Pas de distribution	Nenhuma distribuição
q42b	kit_refill	coartem	1 blister of Coartem (24 pills)	1 blister de Coartem (24 comprimés)	1 blister de Coartem (24 comprimidos)
q42b	kit_refill	primaquine	1 blister of Primaquine (2 pills)	1 blister de Primaquine (2 comprimés)	1 blister de Primaquina (2 comprimidos)
q42b	kit_refill	paracetamol	1 blister of Paracetamol (10 pills)	1 blister de Paracétamol (10 comprimés)	1 blister de Paracetamol (10 comprimidos)
q42b	kit_refill	rdt_one	1 rapid test	1 test rapide	1 Teste Rápido
q42b	kit_refill	rdt_two	2 rapid tests	2 tests rapides	2 Testes Rápidos
q42b	kit_refill	rdt_three	3 rapid tests	3 tests rapides	3 Testes Rápidos

## Sheet: label_text
name	Ordre	Question	Type	EN-English	FR-Français	PT-Português
q01	1	01	En-tête	01/44	01/44	01/44
distribution_site	1.1	01	Question	Distribution site :	Site de distribution :	Local de distribuição :
q02	2	02	En-tête	02/44	02/44	02/44
facilitator_name	2.1	02	Question	Name of the facilitator	Nom du médiateur	Nome do mediador
q02p	2.2	02p	En-tête	02p/44	02p/44	02p/44
facilitator_name_other	2.21	02p	Question	Please, precise:	Préciser :	Indicar :
q03	3	03	En-tête	03/44	03/44	03/44
inclusion_criteria	3.1	03	Question	Does the participant meet the inclusion criteria? (mandatory, otherwise excluded)	Le participant remplit-il les critères d'inclusion ? (obligatoire, sinon exclu)	O participante atende os critérios de inclusão ? (obrigatório, ou excluído)
note_1	3.2	Note_1	Note	<br/><br/><br/><br/><br/><br/><br/><br/><br/><br/><br/><br/><span style="color:red">The participant does not meet all inclusion criteria and cannot be given a malakit.</span>	<br/><br/><br/><br/><br/><br/><br/><br/><br/><br/><br/><br/><span style="color:red">Le participant ne satisfait pas tous les critères d'inclusion et ne pourra pas recevoir de malakit.</span>	<br/><br/><br/><br/><br/><br/><br/><br/><br/><br/><br/><br/><span style="color:red">O participante não atende a todos os critérios de inclusão ?</span>
q04	4	04	En-tête	04/44	04/44	04/44
understood	4.1	04	Question	Does the participant meet the following criteria?	Le participant remplit-il les critères suivants ?	O participante atende os critérios seguintes ?
note_2	4.2	Note_2	Note	<br/><br/><br/><br/><br/><br/><br/><br/><br/><br/><br/><br/><span style="color:red">The participant does not meet all inclusion criteria and cannot be given a malakit.<br/><br/>Please fill in a new NON-INCLUSION form.</span>	<br/><br/><br/><br/><br/><br/><br/><br/><br/><br/><br/><br/><span style="color:red">Le participant ne satisfait pas tous les critères d'inclusion et ne pourra pas recevoir de malakit.<br/><br/>Merci de remplir un nouveau formulaire de NON-INCLUSION.</span>	<br/><br/><br/><br/><br/><br/><br/><br/><br/><br/><br/><br/><span style="color:red">O participante não atende a todos os critérios de inclusão e não poderá receber um malakit.<br/><br/>Por favor preencha um novo formulário de NÃO INCLUSÃO.</span>
q05	5	05	En-tête	05/44	05/44	05/44
gender	5.1	05	Question	Gender of the participant	Genre du participant	Gênero do participante
q05a	5.2	05a	En-tête	05a/44	05a/44	05a/44
info_pregnancy	5.21	05a	Question	Information about contraindication for Primaquine in case of pregnancy:	Information communiquée sur la contre-indication de la Primaquine en cas de grossesse :	Informação fornecida sobre a contra indicação de primaquina em caso de gravidez.
q06	6	06	En-tête	06/44	06/44	06/44
birth_date_known	6.1	06	Question	Do you know your date of birth?	Connaissez-vous votre date de naissance ?	Você sabe sua data de nascimento ?
q06a	6.2	06a	En-tête	06a/44	06a/44	06a/44
birth_date	6.21	06a	Question	What is your date of birth?	Quelle est votre date de naissance ?	Qual é a sua data de nascimento ?
q06b	6.3	06b	En-tête	06b/44	06b/44	06b/44
estimated_age	6.31	06b	Question	What is your estimated age?	Quel est votre âge estimé ?	Qual é a sua idade estimada ?
q07	7	07	En-tête	07/44	07/44	07/44
birth_country	7.1	07	Question	In which country were you born?	Quel est votre pays de naissance ?	Qual é o seu país de nascimento ?
q07p	7.2	07p	En-tête	07p/44	07p/44	07p/44
birth_country_other	7.21	07p	Question	Please, precise:	Préciser :	Indicar :
q08	8	08	En-tête	08/44	08/44	08/44
birth_brazil_state	8.1	08	Question	In which state were you born?	Quel est votre état de naissance ?	Qual é o seu estado de nascimento ?
q08p	8.2	08p	En-tête	08p/44	08p/44	08p/44
birth_brazil_state_other	8.21	08p	Question	Please, precise:	Préciser :	Indicar :
q09	9	09	En-tête	09/44	09/44	09/44
main_language	9.1	09	Question	What is your main language?	Quelle est votre langue principale ?	Qual é a sua língua principal ?
q09p	9.2	09p	En-tête	09p/44	09p/44	09p/44
main_language_other	9.21	09p	Question	Please, precise:	Préciser :	Indicar :
q10	10	10	En-tête	10/44	10/44	10/44
level_portuguese	10.1	10	Question	Do you speak Portuguese?	Parlez-vous portugais ?	Você fala português ?
q11	11	11	En-tête	11/44	11/44	11/44
education	11.1	11	Question	What is your level of education?	Quel est votre niveau scolaire ?	Qual é o seu nível escolar ?
q12	12	12	En-tête	12/44	12/44	12/44
self_rdt_result	12.1	12	Question	Result of the RDT	Résultat du TDR	Resultado do TDR
q13	13	13	En-tête	13/44	13/44	13/44
rdt_symptoms	13.1	13	Question	Positive RDT: does the participant have symptoms of malaria?	TDR positif : le participant a-t-il des symptômes de paludisme ?	TDR positivo : o participante tem sintomas de malária ?
q14	14	14	En-tête	14/44	14/44	14/44
date_consent	14.1	14	Question	Date of informed consent and enrollment:	Date de la signature du consentement éclairé et de l’enregistrement dans l’étude :	Data da assinatura do consentimento informado e do registro no estudo :
q15	15	15	En-tête	15/44	15/44	15/44
anonym_id_scan	15.1	15	Question	Anonymous ID	Numéro ID d'anonymat	Número ID anônimo
anonym_id_manual	15.2	15	Question
q16	16	16	En-tête	16/44	16/44	16/44
has_smartphone	16.1	16	Question	Do you have an Android smartphone when you are in the forest?	Possédez-vous un smartphone Android lorsque vous êtes en forêt ?	Você possui um smartphone Android quando está na floresta ?
q17	17	17	En-tête	17/44	17/44	17/44
app_id_scan	17.1	17	Question	Application ID	Numéro ID de l'application	Número ID do aplicativo
app_id_manual	17.2	17	Question
app_not_installed	17.3	17	Question
q18	18	18	En-tête	18/44	18/44	18/44
past_work_time	18.1	18	Question	Overall, how long have you been working in the forest?	Au total, combien de temps avez-vous travaillé dans l’orpaillage ?	No total, quanto tempo você trabalhou no garimpo ?
past_work_time_unit	18.2	18	Question
past_work_time_dnwta	18.3	18	Question
q19	19	19	En-tête	19/44	19/44	19/44
last_working_site	19.1	19	Question	What is the last site you were working at?	Quel est le dernier site sur lequel vous travailliez ?	Qual é o último garimpo no qual você trabalhou ?
q19a	19.2	19a	En-tête	19a/44	19a/44	19a/44
site_name	19.21	19a	Question	Can you tell the name of the site?	Pouvez-vous dire le nom du site ?	Você pode dizer o nome do garimpo ?
site_name_dnwta	19.22	19a	Question
q20	20	20	En-tête	20/44	20/44	20/44
time_on_site	20.1	20	Question	How long have you been working at this site?	Depuis combien de temps travaillez-vous sur ce site ?	Há quanto tempo você trabalha nesse garimpo ?
time_on_site_unit	20.2	20	Question
time_on_site_dnwta	20.3	20	Question
q21	21	21	En-tête	21/44	21/44	21/44
time_outside	21.1	21	Question	How long have you been out of the forest this time?	Depuis quand êtes-vous sorti de la forêt ?	Desta vez quanto tempo você passou fora da floresta ?
time_outside_unit	21.2	21	Question
time_outside_dnwta	21.3	21	Question
q22	22	22	En-tête	22/44	22/44	22/44
freq_outside	22.1	22	Question	During the last 12 months, how many times have you been out of the forest (this time included)?	Au cours des 12 derniers mois, combien de fois êtes-vous sorti de la forêt ? (en comptant cette fois ci)	Nos últimos 12 meses, quantas vezes você saiu da floresta ? (Contando com esta vez)
freq_outside_dnwta	22.2	22	Question
q23	23	23	En-tête	23/44	23/44	23/44
note_occupation	23.1	23	Note	What do you do/are you going to do on the mining site?	Quelle est/va être votre activité sur le(s) site(s) d’orpaillage ?	Qual é/vai ser sua atividade no(s) garimpo(s) ?
occupation1	23.2	23	Question
occupation2	23.3	23	Question
occupation3	23.4	23	Question
q23p	23.5	23p	En-tête	23p/44	23p/44	23p/44
occupation_other	23.51	23p	Question	Please, precise:	Préciser :	Indicar :
q24	24	24	En-tête	24/44	24/44	24/44
has_children	24.1	24	Question	Do you have children in charge at the mining site?	Avez-vous des enfants sur le site dont vous êtes responsable ?	Você tem filhos no garimpo cujos você é responsável ?
q25	25	25	En-tête	25/44	25/44	25/44
children_number	25.1	25	Question	How many children?	Combien d'enfants ?	Quantos filhos ?
q26	26	26	En-tête	26/44	26/44	26/44
prev_kit_possession	26.1	26	Question	Have you ever had a malakit in your possession?	Avez-vous déjà eu un malakit en votre possession ?	Você já teve um malakit em sua posse ?
q26a	26.2	26a	En-tête	26a/44	26a/44	26a/44
note_prev_kit	26.21	26a	Note	<span style="color:red">OLD KIT</span>	<span style="color:red">ANCIEN KIT</span>	<span style="color:red">KIT ANTIGO</span>
prev_kit_id_scan	26.22	26a	Question	What is the reference ID of the malakit?	Quel le numéro ID de référence du malakit ?	Qual é o número ID de referência do malakit ?
prev_kit_id_manual	26.23	26a	Question
prev_kit_id_missing	26.24	26a	Question
prev_kit_id	26.25	26a	Calc
q26b	26.3	26b	En-tête	26b/44	26b/44	26b/44
prev_kit_origin	26.31	26b	Question	How did you get this malakit?	Comment avez-vous obtenu ce malakit ?	Como você obteve esse malakit ?
q26bp	26.4	26bp	En-tête	26bp/44	26bp/44	26bp/44
prev_kit_origin_other	26.41	26bp	Question	Please, precise:	Préciser :	Indicar :
q26c	26.5	26c	En-tête	26c/44	26c/44	26c/44
prev_kit_bought_price	26.51	26c	Question	Please, precise: how much?	Préciser : à quel prix ?	Indicar : a que preço ?
prev_kit_bought_unit	26.52	26c	Question
prev_kit_bought_dnwta	26.53	26c	Question
q27	27	27	En-tête	27/44	27/44	27/44
malakit_use	27.1	27	Question	Have you ever used a malakit (RDT or treatment)?	Avez-vous déjà utilisé un malakit (TDR ou traitement) ?	Você já utilizou um malakit (TDR ou tratamento) ?
q27a	27.2	27a	En-tête	27a/44	27a/44	27a/44
malakit_use_reason	27.21	27a	Question	Why did you use the malakit?	Pourquoi avez-vous utilisé le malakit ?	Por que você utilizou o malakit ?
q27ap	27.3	27ap	En-tête	27ap/44	27ap/44	27ap/44
malakit_use_reason_other	27.31	27ap	Question	Please, precise:	Préciser :	Indicar :
q28	28	28	En-tête	28/44	28/44	28/44
rdt_use_number	28.1	28	Question	How many RDTs did you use?	Combien de TDR avez-vous utilisé ?	Quantos TDR você utilizou ?
q29	29	29	En-tête	29/44	29/44	29/44
rdt_issue	29.1	29	Question	Did you have any difficulties when doing the RDT(s)?	Avez-vous eu des difficultés à réaliser le(s) TDR ?	Você teve dificuldades em realizar o(s) TDR ?
q29a	29.2	29a	En-tête	29a/44	29a/44	29a/44
rdt_issue_kind	29.21	29a	Question	Which difficulties?	Quelle(s) difficulté(s) avez-vous rencontrée(s) ?	Qual (is) dificuldade(s) você encontrou ?
q29ap	29.3	29ap	En-tête	29ap/44	29ap/44	29ap/44
rdt_issue_kind_other	29.31	29ap	Question	Please, precise:	Préciser :	Indicar :
q30	30	30	En-tête	30/44	30/44	30/44
note_rdt_result	30.1	30	Note	What was the result of each RDT?	Quel était le résultat de chaque TDR ?	Qual foi o resultado de cada TDR ?
rdt_result1	30.11	30	Question
rdt_result2	30.12	30	Question
rdt_result3	30.13	30	Question
q31	31	31	En-tête	31/44	31/44	31/44
malaria_symptoms	31.1	31	Question	Did you feel symptoms of malaria?	Avez-vous eu des symptômes du paludisme ?	Você teve sintomas de malária ?
q32	32	32	En-tête	32/44	32/44	32/44
severe_malaria_signs	32.1	32	Question	Were you concerned by one of these propositions? (sign of severe malaria or contraindication of the treatment)	Etiez-vous concerné par l'une de ces propositions ? (signe de gravité du paludisme ou contre-indication du traitement)	Você estava incluido em alguma dessas propostas ? (sinal de malária grave ou contra-indicação ao tratamento)
q32p	32.2	32p	En-tête	32p/44	32p/44	32p/44
severe_signs_other	32.21	32p	Question	Please, precise:	Préciser :	Indicar :
q33	33	33	En-tête	33/44	33/44	33/44
ttt_taken	33.1	33	Question	Did you take a treatment?	Avez-vous pris un traitement ?	Você fez um tratamento ?
q33a	33.2	33a	En-tête	33a/44	33a/44	33a/44
ttt_delay	33.21	33a	Question	How long had you been feeling sick before taking the treatment?	Depuis combien de temps aviez-vous des symptômes avant de commencer le traitement ?	Há quanto tempo antes de começar o tratamento você teve os sintomas ?
ttt_delay_unit	33.22	33a	Question
ttt_delay_dnwta	33.23	33a	Question
q33b	33.3	33b	En-tête	33b/44	33b/44	33b/44
note_ttt_reason	33.31	33b	Note	Why did you take the treatment?	Pourquoi avez-vous pris un traitement ?	Por que você fez um tratamento ?
ttt_reason1	33.32	33b	Question
ttt_reason2	33.33	33b	Question
ttt_reason3	33.34	33b	Question
q33bp	33.4	33bp	En-tête	33bp/44	33bp/44	33bp/44
ttt_reason_other	33.41	33bp	Question	Please, precise:	Préciser :	Indicar :
q34	34	34	En-tête	34/44	34/44	34/44
note_no_ttt_reason	34.1	34	Note	Why did you not take the treatment?	Pourquoi n'avez-vous pas pris de traitement ?	Por que você não fez tratamento ?
no_ttt_reason1	34.11	34	Question
no_ttt_reason2	34.12	34	Question
no_ttt_reason3	34.13	34	Question
q34p	34.2	34p	En-tête	34p/44	34p/44	34p/44
no_ttt_reason_other	34.21	34p	Question	Please, precise:	Préciser :	Indicar :
q35	35	35	En-tête	35/44	35/44	35/44
ttt_type	35.1	35	Question	Which treatment did you take?	Quel traitement avez-vous pris ?	Qual tratamento você fez ?
q35a	35.2	35a	En-tête	35a/44	35a/44	35a/44
other_ttt_name	35.21	35a	Question	What other treatment did you take and how did you get it?	Quel autre traitement avez-vous pris et comment l'avez-vous obtenu ?	Qual o outro tratamento que você fez e como o obteve ?
other_ttt_origin	35.22	35a	Question
other_ttt_dnwta	35.23	35a	Question
q35b	35.3	35b	En-tête	35b/44	35b/44	35b/44
pregnancy	35.31	35b	Question	Were you pregnant when you took the treatment?	Etiez-vous enceinte quand vous avez pris le traitement ?	Você estava grávida quando fez o tratamento ?
q36	36	36	En-tête	36/44	36/44	36/44
ttt_duration	36.1	36	Question	How many days between the first and the last pill?	Combien de jours se sont écoulés entre le 1er et le dernier comprimé ?	Quantos dias se passaram entre o primeiro e o último comprimido ?
ttt_duration_dnk	36.2	36	Question
q37	37	37	En-tête	37/44	37/44	37/44
remaining_coartem	37.1	37	Question	Did you have any Coartem pills left in the kit at the end of the treatment?	Vous restait-il des comprimés de coartem dans le kit à la fin du traitement ?	Ainda ficou comprimidos de Coartem no kit no final do tratamento ?
q38	38	38	En-tête	38/44	38/44	38/44
note_incomplete_ttt_reason	38.1	38	Note	Why did you not take the whole treatment?	Pourquoi n'avez-vous pas pris la totalité du traitement ?	Por que você não fez o tratamento completo ?
incomplete_ttt_reason1	38.11	38	Question
incomplete_ttt_reason2	38.12	38	Question
incomplete_ttt_reason3	38.13	38	Question
q38p	38.2	38p	En-tête	38p/44	38p/44	38p/44
incomplete_ttt_reason_other	38.21	38p	Question	Please, precise:	Préciser :	Indicar :
q38a	38.3	38a	En-tête	38a/44	38a/44	38a/44
incomplete_ttt_se	38.31	38a	Question	Which side effects did you have?	Quels effets secondaires avez-vous eu ?	Quais efeitos secundários (colaterais) você teve ?
q38ap	38.4	38ap	En-tête	38ap/44	38ap/44	38ap/44
incomplete_ttt_se_other	38.41	38ap	Question	Please, precise:	Préciser :	Indicar :
q39	39	39	En-tête	39/44	39/44	39/44
ttt_side_effect	39.1	39	Question	Did you have any side effects?	Avez-vous eu des effets secondaires ?	Você teve efeitos secundários (colaterais) ?
q39p	39.2	39p	En-tête	39p/44	39p/44	39p/44
ttt_side_effect_other	39.21	39p	Question	Please, precise:	Préciser :	Indicar :
q40	40	40	En-tête	40/44	40/44	40/44
post_ttt_condition	40.1	40	Question	After taking the treatment, did you feel healthy?	Après le traitement, étiez-vous rétabli ?	Após o tratamento, você se recuperou ?
q41	41	41	En-tête	41/44	41/44	41/44
health_cs	41.1	41	Question	Did you see a health professional (except a malakit facilitator)?	Avez-vous vu un professionnel de santé (autre qu’un médiateur « malakit ») suite à ce problème de santé ?	Você se consultou com um profissional de saúde (que não seja um mediador malakit)
q41a	41.2	41a	En-tête	41a/44	41a/44	41a/44
health_cs_no_reason	41.21	41a	Question	Why not?	Pourquoi ?	Por quê ?
q41ap	41.3	41ap	En-tête	41ap/44	41ap/44	41ap/44
health_cs_no_reason_other	41.31	41ap	Question	Please, precise:	Préciser :	Indicar :
q41b	41.4	41b	En-tête	41b/44	41b/44	41b/44
health_cs_type	41.41	41b	Question	What was the type of the health structure?	Quel était le type de la structure sanitaire ?	Qual era o tipo de estrutura sanitária ?
q41bp	41.5	41bp	En-tête	41bp/44	41bp/44	41bp/44
health_cs_type_other	41.51	41bp	Question	Please, precise:	Préciser :	Indicar :
q42	42	42	En-tête	42/44	42/44	42/44
distribution_type	42.1	42	Question	Today distribution:	Distribution effectuée aujourd'hui :	Distribuição feita hoje :
q42a	42.2	42a	En-tête	42a/44	42a/44	42a/44
note_new_kit	42.21	42a	Note	<span style="color:red">NEW KIT</span>	<span style="color:red">NOUVEAU KIT</span>	<span style="color:red">NOVO KIT</span>
new_kit_id_scan	42.22	42a	Question	Reference ID of the malakit given today	Numéro ID de référence du malakit donné aujourd’hui	Número ID de referência do malakit dado hoje
new_kit_id_manual	42.23	42a	Question
q42b	42.4	42b	En-tête	42b/44	42b/44	42b/44
kit_refill	42.41	42b	Question	Kit replenished with:	Kit complété avec :	Kit completado com :
q43	43	43	En-tête	43/44	43/44	43/44
LLIN_distributed	43.1	43	Question	LLIN distributed?	Moustiquaire distribuée?	Mosquiteiro distribuido ?
q44	44	44	En-tête	44/44	44/44	44/44
waste_return	44.1	44	Question	Was the waste of the used malakit returned ?	Les déchets du malakit utilisé ont-ils été ramenés ?	Os resíduos do malakit utilizado foram devolvidos ?

## Sheet: hint_text
name	Ordre	Question	Type	EN-English	FR-Français	PT-Português
anonym_id_manual	15.2	15	Question	Enter ID manually if scanning does not work:	Renseigner le numéro ID manuellement si le scan ne marche pas :	Informar o número ID manualmente se o scaner não funcionar
app_id_manual	17.2	17	Question	Enter ID manually if scanning does not work:	Renseigner le numéro ID manuellement si le scan ne marche pas :	Informar o número ID manualmente se o scaner não funcionar
app_not_installed	17.3	17	Question	<br/><br/>Or check:	<br/><br/>Ou cocher :	<br/><br/>Ou marcar :
past_work_time	18.1	18	Question	Duration:	Durée :	Duração :
past_work_time_unit	18.2	18	Question	Unit:	Unité :	Unidade :
past_work_time_dnwta	18.3	18	Question	<br/><br/>Or check:	<br/><br/>Ou cocher :	<br/><br/>Ou marcar :
site_name_dnwta	19.22	19a	Question	<br/><br/>Or check:	<br/><br/>Ou cocher :	<br/><br/>Ou marcar :
time_on_site	20.1	20	Question	Duration:	Durée :	Duração :
time_on_site_unit	20.2	20	Question	Unit:	Unité :	Unidade :
time_on_site_dnwta	20.3	20	Question	<br/><br/>Or check:	<br/><br/>Ou cocher :	<br/><br/>Ou marcar :
time_outside	21.1	21	Question	Duration:	Durée :	Duração :
time_outside_unit	21.2	21	Question	Unit:	Unité :	Unidade :
time_outside_dnwta	21.3	21	Question	<br/><br/>Or check:	<br/><br/>Ou cocher :	<br/><br/>Ou marcar :
freq_outside_dnwta	22.2	22	Question	<br/><br/>Or check:	<br/><br/>Ou cocher :	<br/><br/>Ou marcar :
note_occupation	23.1	23	Note	(order by importance)	(classer par importance)	(Classificar por importância)
occupation1	23.2	23	Question	Main occupation:	Activité principale :	Atividade principal :
occupation2	23.3	23	Question	Other activity (1):	Autre activité (1) :	Outra atividade (1) :
occupation3	23.4	23	Question	Other activity (2):	Autre activité (2) :	Outra atividade (2) :
prev_kit_id_manual	26.23	26a	Question	Enter ID manually if scanning does not work:	Renseigner le numéro ID manuellement si le scan ne marche pas :	Informar o número ID manualmente se o scaner não funcionar
prev_kit_id_missing	26.24	26a	Question	<br/><br/>Or check:	<br/><br/>Ou cocher :	<br/><br/>Ou marcar :
prev_kit_bought_price	26.51	26c	Question	Price:	Prix:	Preço :
prev_kit_bought_unit	26.52	26c	Question	Unit:	Unité :	Unidade :
prev_kit_bought_dnwta	26.53	26c	Question	<br/><br/>Or check:	<br/><br/>Ou cocher :	<br/><br/>Ou marcar :
rdt_use_number	28.1	28	Question	(number between 0 and 3)	(nombre entre 0 et 3)	(Número entre 0 e 3)
rdt_issue_kind	29.21	29a	Question	(multiple choice)	(choix multiple)	(Escolha múltipla)
rdt_result1	30.11	30	Question	RDT 1:	TDR 1 :	TDR 1 :
rdt_result2	30.12	30	Question	RDT 2:	TDR 2 :	TDR 2 :
rdt_result3	30.13	30	Question	RDT 3:	TDR 3 :	TDR 3 :
severe_malaria_signs	32.1	32	Question	(multiple choice)	(choix multiple)	(Escolha múltipla)
ttt_delay	33.21	33a	Question	Duration:	Durée :	Duração :
ttt_delay_unit	33.22	33a	Question	Unit:	Unité :	Unidade :
ttt_delay_dnwta	33.23	33a	Question	<br/><br/>Or check:	<br/><br/>Ou cocher :	<br/><br/>Ou marcar :
note_ttt_reason	33.31	33b	Note	(order by importance)	(classer par importance)	(Classificar por importância)
ttt_reason1	33.32	33b	Question	Main reason:	Raison principale :	Razão principal :
ttt_reason2	33.33	33b	Question	Other reason (1):	Autre raison (1) :	Outra razão (1) :
ttt_reason3	33.34	33b	Question	Other reason (2):	Autre raison (2) :	Outra razão (2) :
note_no_ttt_reason	34.1	34	Note	(order by importance)	(classer par importance)	(Classificar por importância)
no_ttt_reason1	34.11	34	Question	Main reason:	Raison principale :	Razão principal :
no_ttt_reason2	34.12	34	Question	Other reason (1):	Autre raison (1) :	Outra razão (1) :
no_ttt_reason3	34.13	34	Question	Other reason (2):	Autre raison (2) :	Outra razão (2) :
ttt_type	35.1	35	Question	(multiple choice)	(choix multiple)	(Escolha múltipla)
other_ttt_name	35.21	35a	Question	Name:	Nom :	Nome :
other_ttt_origin	35.22	35a	Question	Origin:	Origine :	Origem :
other_ttt_dnwta	35.23	35a	Question	<br/><br/>Or check:	<br/><br/>Ou cocher :	<br/><br/>Ou marcar :
ttt_duration_dnk	36.2	36	Question	<br/><br/>Or check:	<br/><br/>Ou cocher :	<br/><br/>Ou marcar :
note_incomplete_ttt_reason	38.1	38	Note	(order by importance)	(classer par importance)	(Classificar por importância)
incomplete_ttt_reason1	38.11	38	Question	Main reason:	Raison principale :	Razão principal :
incomplete_ttt_reason2	38.12	38	Question	Other reason (1):	Autre raison (1) :	Outra razão (1) :
incomplete_ttt_reason3	38.13	38	Question	Other reason (2):	Autre raison (2) :	Outra razão (2) :
incomplete_ttt_se	38.31	38a	Question	(multiple choice)	(choix multiple)	(Escolha múltipla)
ttt_side_effect	39.1	39	Question	(multiple choice)	(choix multiple)	(Escolha múltipla)
health_cs_no_reason	41.21	41a	Question	(multiple choice)	(choix multiple)	(Escolha múltipla)
new_kit_id_manual	42.23	42a	Question	Enter ID manually if scanning does not work:	Renseigner le numéro ID manuellement si le scan ne marche pas :	Informar o número ID manualmente se o scaner não funcionar
kit_refill	42.41	42b	Question	(multiple choice)	(choix multiple)	(Escolha múltipla)

## Sheet: req_text
name	Ordre	Question	Type	EN-English	FR-Français	PT-Português
info_pregnancy	5.21	05a	Question	Check that information is indeed understood by the participant and check the box.	Vérifier que l'information est bien comprise par la participante et cocher la case.	Verifique se a informação foi bem entendida pela participante e assinale a opção.
anonym_id_manual	15.2	15	Question	Please enter manually or scan the barcode.	Veuillez renseigner manuellement ou scanner le code-barre.	Por favor informe manualmente ou escaneie o código de barra.
app_not_installed	17.3	17	Question	Please enter manually or scan the barcode; if the application was not installed please check "Application not installed".	Veuillez renseigner manuellement ou scanner le code-barre ; si l'application n'a pas été installée veuillez cocher "Application non installée".	Por favor informe manualmente ou escaneie o código de barra; se o aplicativo não foi instalado queira marcar "Aplicativo não instalado"
past_work_time_dnwta	18.3	18	Question	Please answer all the fields or check "Does not want to answer"	Veuillez répondre à tous les champs ou cocher "Ne veut pas répondre".	Por favor responda todos os campos ou marque "Não quer responder".
site_name_dnwta	19.22	19a	Question	Please answer all the fields or check "Does not want to answer"	Veuillez répondre à tous les champs ou cocher "Ne veut pas répondre".	Por favor responda todos os campos ou marque "Não quer responder".
time_on_site_dnwta	20.3	20	Question	Please answer all the fields or check "Does not want to answer"	Veuillez répondre à tous les champs ou cocher "Ne veut pas répondre".	Por favor responda todos os campos ou marque "Não quer responder".
time_outside_dnwta	21.3	21	Question	Please answer all the fields or check "Does not want to answer"	Veuillez répondre à tous les champs ou cocher "Ne veut pas répondre".	Por favor responda todos os campos ou marque "Não quer responder".
freq_outside_dnwta	22.2	22	Question	Please answer all the fields or check "Does not want to answer"	Veuillez répondre à tous les champs ou cocher "Ne veut pas répondre".	Por favor responda todos os campos ou marque "Não quer responder".
prev_kit_id_missing	26.24	26a	Question	Please enter manually or scan the barcode; if ID is missing please check "Missing ID".	Veuillez renseigner manuellement ou scanner le code-barre ; si le numéro ID est manquant veuillez cocher "Numéro ID non disponible".	Por favor informe manualmente ou escaneie o código de barra; se o número ID estiver faltando queira marcar "Número ID faltando".
prev_kit_bought_dnwta	26.53	26c	Question	Please answer all the fields or check "Does not want to answer"	Veuillez répondre à tous les champs ou cocher "Ne veut pas répondre".	Por favor responda todos os campos ou marque "Não quer responder".
severe_malaria_signs	32.1	32	Question	Please check 'None' if no answer applies.	Veuillez cocher "Aucun" si aucune réponse ne correspond.	Por favor marque "Nenhum" se nenhuma resposta corresponder.
ttt_delay_dnwta	33.23	33a	Question	Please answer all the fields or check "Does not want to answer"	Veuillez répondre à tous les champs ou cocher "Ne veut pas répondre".	Por favor responda todos os campos ou marque "Não quer responder".
other_ttt_dnwta	35.23	35a	Question	Please answer all the fields or check "Does not want to answer"	Veuillez répondre à tous les champs ou cocher "Ne veut pas répondre".	Por favor responda todos os campos ou marque "Não quer responder".
ttt_duration_dnk	36.2	36	Question	Please answer all the fields or check "Does not know".	Veuillez répondre à tous les champs ou cocher "Ne sait pas".	Por favor responda todos os campos ou marque "Não sabe".
ttt_side_effect	39.1	39	Question	Please check 'None' if no answer applies.	Veuillez cocher "Aucun" si aucune réponse ne correspond.	Por favor marque "Nenhum" se nenhuma resposta corresponder.
new_kit_id_manual	42.23	42a	Question	Please enter manually or scan the barcode.	Veuillez renseigner manuellement ou scanner le code-barre.	Por favor informe manualmente ou escaneie o código de barra.

## Sheet: const_text
name	Ordre	Question	Type	EN-English	FR-Français	PT-Português
birth_date	6.21	06a	Question	Invalid date of birth: corresponding age is below 15.	Date de naissance invalide : âge correspondant inférieur à 15 ans.	Data de nascimento inválida : idade correspondente inferior a 15 anos.
estimated_age	6.31	06b	Question	Age must be above 15.	L'âge doit être supérieur à 15 ans.	A idade deve ser superior a 15 anos.
anonym_id_scan	15.1	15	Question	Invalid ID format. Please check.	Format invalide. Veuillez vérifier le numéro ID.	Formato inválido. Por favor verifique o número ID.
anonym_id_manual	15.2	15	Question	Invalid ID format. Please check.	Format invalide. Veuillez vérifier le numéro ID.	Formato inválido. Por favor verifique o número ID.
app_not_installed	17.3	17	Question	Please either uncheck "Application not installed" or remove the answer.	Veuillez soit décocher "Application non installée" soit effacer la réponse.	Por favor desmarque "Aplicativo não instalado" ou apague a resposta.
past_work_time_dnwta	18.3	18	Question	Please either uncheck "Does not want to answer" or remove the answer.	Veuillez soit décocher "Ne veut pas répondre" soit effacer la réponse.	Por favor desmarque "Não quer responder" ou apague a resposta.
site_name_dnwta	19.22	19a	Question	Please either uncheck "Does not want to answer" or remove the answer.	Veuillez soit décocher "Ne veut pas répondre" soit effacer la réponse.	Por favor desmarque "Não quer responder" ou apague a resposta.
time_on_site_dnwta	20.3	20	Question	Please either uncheck "Does not want to answer" or remove the answer.	Veuillez soit décocher "Ne veut pas répondre" soit effacer la réponse.	Por favor desmarque "Não quer responder" ou apague a resposta.
time_outside_dnwta	21.3	21	Question	Please either uncheck "Does not want to answer" or remove the answer.	Veuillez soit décocher "Ne veut pas répondre" soit effacer la réponse.	Por favor desmarque "Não quer responder" ou apague a resposta.
freq_outside_dnwta	22.2	22	Question	Please either uncheck "Does not want to answer" or remove the answer.	Veuillez soit décocher "Ne veut pas répondre" soit effacer la réponse.	Por favor desmarque "Não quer responder" ou apague a resposta.
occupation2	23.3	23	Question	Selected occupations must be different.	Les activités sélectionnées doivent être différentes.	As atividades selecionadas devem ser diferentes.
occupation3	23.4	23	Question	Selected occupations must be different.	Les activités sélectionnées doivent être différentes.	As atividades selecionadas devem ser diferentes.
prev_kit_id_scan	26.22	26a	Question	Invalid ID format. Please check.	Format invalide. Veuillez vérifier le numéro ID.	Formato inválido. Por favor verifique o número ID.
prev_kit_id_manual	26.23	26a	Question	Invalid ID format. Please check.	Format invalide. Veuillez vérifier le numéro ID.	Formato inválido. Por favor verifique o número ID.
prev_kit_id_missing	26.24	26a	Question	Please either uncheck "Missing ID" or remove the answer.	Veuillez soit décocher "Numéro ID manquant" soit effacer la réponse.	Por favor desmarque "Número ID faltando" ou apague a resposta.
prev_kit_bought_dnwta	26.53	26c	Question	Please either uncheck "Does not want to answer" or remove the answer.	Veuillez soit décocher "Ne veut pas répondre" soit effacer la réponse.	Por favor desmarque "Não quer responder" ou apague a resposta.
severe_malaria_signs	32.1	32	Question	"None" must either be checked alone or not checked if another answer applies.	"Aucun" doit être soit coché seul, soit ne pas être coché si une autre réponse correspond.	"Nenhum" deve ser o único marcado ou não ser marcado se uma outra resposta corresponder.
ttt_delay_dnwta	33.23	33a	Question	Please either uncheck "Does not want to answer" or remove the answer.	Veuillez soit décocher "Ne veut pas répondre" soit effacer la réponse.	Por favor desmarque "Não quer responder" ou apague a resposta.
ttt_reason2	33.33	33b	Question	Selected reasons must be different.	Les raisons sélectionnées doivent être différentes.	As razões selecionadas devem ser diferentes.
ttt_reason3	33.34	33b	Question	Selected reasons must be different.	Les raisons sélectionnées doivent être différentes.	As razões selecionadas devem ser diferentes.
no_ttt_reason2	34.12	34	Question	Selected reasons must be different.	Les raisons sélectionnées doivent être différentes.	As razões selecionadas devem ser diferentes.
no_ttt_reason3	34.13	34	Question	Selected reasons must be different.	Les raisons sélectionnées doivent être différentes.	As razões selecionadas devem ser diferentes.
other_ttt_dnwta	35.23	35a	Question	Please either uncheck "Does not want to answer" or remove the answer.	Veuillez soit décocher "Ne veut pas répondre" soit effacer la réponse.	Por favor desmarque "Não quer responder" ou apague a resposta.
ttt_duration_dnk	36.2	36	Question	Please either uncheck "Does not know" or remove the answer.	Veuillez soit décocher "Ne sait pas" soit effacer la réponse.	Por favor desmarque "Não sabe" ou apague a resposta.
incomplete_ttt_reason2	38.12	38	Question	Selected reasons must be different.	Les raisons sélectionnées doivent être différentes.	As razões selecionadas devem ser diferentes.
incomplete_ttt_reason3	38.13	38	Question	Selected reasons must be different.	Les raisons sélectionnées doivent être différentes.	As razões selecionadas devem ser diferentes.
ttt_side_effect	39.1	39	Question	"None" must either be checked alone or not checked if another answer applies.	"Aucun" doit être soit coché seul, soit ne pas être coché si une autre réponse correspond.	"Nenhum" deve ser o único marcado ou não ser marcado se uma outra resposta corresponder.
new_kit_id_scan	42.22	42a	Question	Invalid ID format, or new and old kit IDs identical. Please check.	Format invalide, ou numéros ID des nouveau et ancien kits identiques. Veuillez vérifier.	Formato inválido, ou números ID do novo e antigo kit são idênticos. Por favor verifique.
new_kit_id_manual	42.23	42a	Question	Invalid ID format, or new and old kit IDs identical. Please check.	Format invalide, ou numéros ID des nouveau et ancien kits identiques. Veuillez vérifier.	Formato inválido, ou números ID do novo e antigo kit são idênticos. Por favor verifique.
